# Supplementary material for: The Transcriptome Profile of Retinal Pigment Epithelium and Müller Cell Lines Protected by Risuteganib Against Hydrogen Peroxide Stress
Source: J Ocul Pharmacol Ther. 2022 Sep 12;38(7):513–26. doi: 10.1089/jop.2022.0015 (PMC9508878; doi:10.1089/jop.2022.0015)
Supplement: Supplemental data [file Supp_TableS1.xlsx]

## Sheet: Trypan Blue - MIO-M1
Trypan blue-derived cell viability values, normalized to control in MIO-M1 cells
Control	RSG	H2O2	H2O2+ RSG pre-treat	H2O2+ RSG co-treat
115	118	77	88	104
117	96	77	90	88
92	90	81	77	89
94	99	76	82	96
89	91	77	80	77
92	80	75	73	89
102	107	78	103	94
100	88	85	98	81
98	82	82	93

## Sheet: Trypan Blue - ARPE-19
Trypan blue-derived cell viability values, normalized to control in ARPE-19 cells
Control	RSG	H2O2	H2O2+ RSG pre-treat	H2O2+ RSG co-treat
94	120	59	104	96
98	104	81	107	93
107	85	76	96	106

## Sheet: RNA quality
RNA Integrity Number (RIN) for each of the RNA-seq samples
Sample	Bioanalyzer RIN
ARPE19_01	10
ARPE19_02	10
ARPE19_03	10
ARPE19_04	10
ARPE19_05	10
ARPE19_06	10
ARPE19_07	10
ARPE19_08	10
ARPE19_09	10
ARPE19_10	10
ARPE19_11	10
ARPE19_12	10
ARPE19_13	10
ARPE19_14	10
ARPE19_15	10
ARPE19_16	10
ARPE19_17	10
ARPE19_18	10
MIOM1_01	9.7
MIOM1_02	9.7
MIOM1_03	10
MIOM1_04	10
MIOM1_05	9.9
MIOM1_06	10
MIOM1_07	10
MIOM1_08	10
MIOM1_09	10
MIOM1_10	10
MIOM1_11	10
MIOM1_12	10
MIOM1_13	9.9
MIOM1_14	9.7
MIOM1_15	10
MIOM1_16	10
MIOM1_17	10
MIOM1_18	10

## Sheet: Sequencing Quality
RNA-seq sequncing quality control generated by FastQC
Sample	File type	Encoding	Total Sequences	Sequences flagged as poor quality	Sequence length	%GC	total_deduplicated_percentage	avg_sequence_length	basic_statistics	per_base_sequence_quality	per_tile_sequence_quality	per_sequence_quality_scores	per_base_sequence_content	per_sequence_gc_content	per_base_n_content	sequence_length_distribution	sequence_duplication_levels	overrepresented_sequences	adapter_content
ARPE19_01	Conventional base calls	Sanger / Illumina 1.9	15426213	0	100	49	56.534	100	pass	pass	pass	pass	fail	warn	pass	pass	warn	warn	pass
ARPE19_02	Conventional base calls	Sanger / Illumina 1.9	15831801	0	100	49	56.3185	100	pass	pass	pass	pass	fail	warn	pass	pass	warn	warn	pass
ARPE19_03	Conventional base calls	Sanger / Illumina 1.9	14322886	0	100	49	57.1629	100	pass	pass	pass	pass	fail	warn	pass	pass	warn	pass	pass
ARPE19_04	Conventional base calls	Sanger / Illumina 1.9	14794135	0	100	49	57.3763	100	pass	pass	pass	pass	fail	warn	pass	pass	warn	pass	pass
ARPE19_05	Conventional base calls	Sanger / Illumina 1.9	14416567	0	100	49	58.2595	100	pass	pass	pass	pass	fail	warn	pass	pass	warn	pass	pass
ARPE19_06	Conventional base calls	Sanger / Illumina 1.9	14125390	0	100	49	58.0804	100	pass	pass	pass	pass	fail	warn	pass	pass	warn	pass	pass
ARPE19_07	Conventional base calls	Sanger / Illumina 1.9	10672130	0	100	50	59.8943	100	pass	pass	pass	pass	fail	warn	pass	pass	warn	pass	pass
ARPE19_08	Conventional base calls	Sanger / Illumina 1.9	10612619	0	100	50	59.3577	100	pass	pass	pass	pass	fail	warn	pass	pass	warn	pass	pass
ARPE19_09	Conventional base calls	Sanger / Illumina 1.9	11293578	0	100	50	60.7349	100	pass	pass	pass	pass	fail	warn	pass	pass	warn	pass	pass
ARPE19_10	Conventional base calls	Sanger / Illumina 1.9	10271359	0	100	50	60.4412	100	pass	pass	pass	pass	fail	warn	pass	pass	warn	pass	pass
ARPE19_11	Conventional base calls	Sanger / Illumina 1.9	11619342	0	100	50	59.1803	100	pass	pass	pass	pass	fail	warn	pass	pass	warn	pass	pass
ARPE19_12	Conventional base calls	Sanger / Illumina 1.9	11589698	0	100	50	58.3166	100	pass	pass	pass	pass	fail	warn	pass	pass	warn	pass	pass
ARPE19_13	Conventional base calls	Sanger / Illumina 1.9	14227169	0	100	49	55.7131	100	pass	pass	pass	pass	fail	warn	pass	pass	warn	pass	pass
ARPE19_14	Conventional base calls	Sanger / Illumina 1.9	14287393	0	100	49	56.3803	100	pass	pass	pass	pass	fail	warn	pass	pass	warn	pass	pass
ARPE19_15	Conventional base calls	Sanger / Illumina 1.9	11351088	0	100	50	58.9676	100	pass	pass	pass	pass	fail	warn	pass	pass	warn	pass	pass
ARPE19_16	Conventional base calls	Sanger / Illumina 1.9	11256087	0	100	50	58.9665	100	pass	pass	pass	pass	fail	warn	pass	pass	warn	pass	pass
ARPE19_17	Conventional base calls	Sanger / Illumina 1.9	10887408	0	100	50	59.8001	100	pass	pass	pass	pass	fail	warn	pass	pass	warn	pass	pass
ARPE19_18	Conventional base calls	Sanger / Illumina 1.9	10389490	0	100	50	60.8633	100	pass	pass	pass	pass	fail	warn	pass	pass	warn	pass	pass
MIOM1_01	Conventional base calls	Sanger / Illumina 1.9	16116123	0	100	49	61.4191	100	pass	pass	pass	pass	fail	warn	pass	pass	warn	pass	pass
MIOM1_02	Conventional base calls	Sanger / Illumina 1.9	15782472	0	100	49	60.7641	100	pass	pass	pass	pass	fail	warn	pass	pass	warn	pass	pass
MIOM1_03	Conventional base calls	Sanger / Illumina 1.9	14717097	0	100	49	60.6955	100	pass	pass	pass	pass	fail	warn	pass	pass	warn	pass	pass
MIOM1_04	Conventional base calls	Sanger / Illumina 1.9	14995511	0	100	49	61.5421	100	pass	pass	pass	pass	fail	warn	pass	pass	warn	pass	pass
MIOM1_05	Conventional base calls	Sanger / Illumina 1.9	14251542	0	100	50	62.1054	100	pass	pass	pass	pass	fail	warn	pass	pass	warn	pass	pass
MIOM1_06	Conventional base calls	Sanger / Illumina 1.9	12460576	0	100	49	64.5965	100	pass	pass	pass	pass	fail	pass	pass	pass	warn	pass	pass
MIOM1_07	Conventional base calls	Sanger / Illumina 1.9	15162018	0	100	49	59.8707	100	pass	pass	pass	pass	fail	warn	pass	pass	warn	pass	pass
MIOM1_08	Conventional base calls	Sanger / Illumina 1.9	15957447	0	100	50	58.6833	100	pass	pass	pass	pass	fail	warn	pass	pass	warn	pass	pass
MIOM1_09	Conventional base calls	Sanger / Illumina 1.9	14449895	0	100	49	60.4846	100	pass	pass	pass	pass	fail	warn	pass	pass	warn	pass	pass
MIOM1_10	Conventional base calls	Sanger / Illumina 1.9	15834227	0	100	50	59.4589	100	pass	pass	pass	pass	fail	warn	pass	pass	warn	pass	pass
MIOM1_11	Conventional base calls	Sanger / Illumina 1.9	14898283	0	100	50	60.8029	100	pass	pass	pass	pass	fail	pass	pass	pass	warn	pass	pass
MIOM1_12	Conventional base calls	Sanger / Illumina 1.9	14783817	0	100	50	58.2301	100	pass	pass	pass	pass	fail	warn	pass	pass	warn	pass	pass
MIOM1_13	Conventional base calls	Sanger / Illumina 1.9	15565202	0	100	50	60.3767	100	pass	pass	pass	pass	fail	warn	pass	pass	warn	pass	pass
MIOM1_14	Conventional base calls	Sanger / Illumina 1.9	15139633	0	100	50	60.9727	100	pass	pass	pass	pass	fail	warn	pass	pass	warn	pass	pass
MIOM1_15	Conventional base calls	Sanger / Illumina 1.9	14617693	0	100	50	60.7424	100	pass	pass	pass	pass	fail	warn	pass	pass	warn	pass	pass
MIOM1_16	Conventional base calls	Sanger / Illumina 1.9	15962997	0	100	50	59.6387	100	pass	pass	pass	pass	fail	warn	pass	pass	warn	pass	pass
MIOM1_17	Conventional base calls	Sanger / Illumina 1.9	15561950	0	100	50	58.2478	100	pass	pass	pass	pass	fail	warn	pass	pass	warn	pass	pass
MIOM1_18	Conventional base calls	Sanger / Illumina 1.9	15595039	0	100	49	60.7807	100	pass	pass	pass	pass	fail	warn	pass	pass	warn	pass	pass

## Sheet: DEG - H2O2 vs Ctrl - ARPE19
DE genes in the comparison H2O2 vs. Ctrl in ARPE-19 cells
id	name	logFC	logCPM	PValue	FDR
ENSG00000170345	FOS	-3.32959	4.07035	5.42267e-169	6.25667e-165
ENSG00000120738	EGR1	-2.58596	5.60423	6.54177e-128	3.77395e-124
ENSG00000142871	CCN1	-0.430408	9.40238	4.05034e-83	1.55776e-79
ENSG00000155090	KLF10	-0.589403	6.33844	3.65415e-47	1.05404e-43
ENSG00000118523	CCN2	-0.507576	7.11323	1.19013e-43	2.74634e-40
ENSG00000013441	CLK1	0.616553	6.00096	9.76988e-42	1.87875e-38
ENSG00000006118	TMEM132A	0.319103	8.86806	2.6309e-40	4.33648e-37
ENSG00000242125	SNHG3	-0.516251	5.72053	7.57109e-37	1.09194e-33
ENSG00000117266	CDK18	0.43032	7.91834	4.02037e-36	5.15411e-33
ENSG00000114315	HES1	-0.925575	4.17811	2.51741e-35	2.90459e-32
ENSG00000183864	TOB2	0.535854	6.16834	3.5902e-34	3.76579e-31
ENSG00000116584	ARHGEF2	0.41826	6.81087	1.18796e-33	1.14222e-30
ENSG00000237973	MTCO1P12	0.935584	4.12737	1.69051e-33	1.5004e-30
ENSG00000113369	ARRDC3	-0.689067	5.68197	3.30629e-31	2.72485e-28
ENSG00000125740	FOSB	-1.9907	2.62688	3.41069e-29	2.62351e-26
ENSG00000106366	SERPINE1	0.210851	10.9936	2.10454e-28	1.51764e-25
ENSG00000184371	CSF1	0.380485	6.52066	1.16908e-27	7.93461e-25
ENSG00000108679	LGALS3BP	0.296613	9.13788	5.01086e-26	3.21196e-23
ENSG00000116717	GADD45A	-0.28172	7.94086	5.40469e-26	3.28207e-23
ENSG00000146112	PPP1R18	0.329028	6.85529	8.69297e-26	5.01498e-23
ENSG00000103145	HCFC1R1	0.379428	7.22365	2.23124e-25	1.17602e-22
ENSG00000101335	MYL9	0.369097	6.84835	2.24236e-25	1.17602e-22
ENSG00000082898	XPO1	-0.247647	8.11062	4.85051e-25	2.43327e-22
ENSG00000137309	HMGA1	0.291995	9.18414	1.28392e-24	6.17244e-22
ENSG00000135486	HNRNPA1	-0.220108	9.50763	3.66595e-24	1.69191e-21
ENSG00000187608	ISG15	0.40645	7.28094	3.90387e-24	1.73242e-21
ENSG00000062716	VMP1	-0.405379	7.51332	7.76256e-24	3.3172e-21
ENSG00000132475	H3F3B	-0.24378	8.64133	9.54706e-24	3.93407e-21
ENSG00000118263	KLF7	-0.358159	6.74377	1.88279e-23	7.4909e-21
ENSG00000246859	STARD4-AS1	-0.706744	5.6836	2.44397e-23	9.39952e-21
ENSG00000142089	IFITM3	0.324783	7.92187	4.48764e-23	1.67027e-20
ENSG00000243566	UPK3B	0.750899	4.52156	1.73293e-22	6.24829e-20
ENSG00000160932	LY6E	0.355456	6.44243	2.25429e-22	7.88182e-20
ENSG00000159840	ZYX	0.249366	8.44488	2.70771e-22	9.1887e-20
ENSG00000106211	HSPB1	0.25925	8.83019	3.81123e-22	1.2564e-19
ENSG00000021300	PLEKHB1	0.328317	6.57211	4.6287e-22	1.4835e-19
ENSG00000198830	HMGN2	-0.291785	7.36772	1.16619e-21	3.63661e-19
ENSG00000129925	TMEM8A	0.266549	7.59737	1.21494e-21	3.68895e-19
ENSG00000143382	ADAMTSL4	0.340098	6.68174	1.92904e-21	5.70698e-19
ENSG00000105290	APLP1	0.29389	6.8395	2.00829e-21	5.71409e-19
ENSG00000196159	FAT4	-0.480361	5.68025	2.03049e-21	5.71409e-19
ENSG00000112249	ASCC3	-0.268817	7.43082	3.34781e-21	9.19692e-19
ENSG00000128283	CDC42EP1	0.324751	6.68936	3.95237e-21	1.06052e-18
ENSG00000143537	ADAM15	0.226565	8.36676	8.01986e-21	2.10303e-18
ENSG00000105974	CAV1	-0.215461	8.64439	1.09447e-20	2.80623e-18
ENSG00000151835	SACS	-0.504975	6.58426	1.68014e-20	4.21422e-18
ENSG00000142669	SH3BGRL3	0.275061	7.61826	2.23521e-20	5.4872e-18
ENSG00000185215	TNFAIP2	0.630842	4.27012	5.40945e-20	1.3003e-17
ENSG00000156030	ELMSAN1	-0.304799	6.51416	9.70217e-20	2.28456e-17
ENSG00000134590	RTL8C	0.274398	7.55002	1.05308e-19	2.43008e-17
ENSG00000142627	EPHA2	0.229822	7.94515	1.2347e-19	2.79332e-17
ENSG00000242802	AP5Z1	0.324283	6.33662	1.32425e-19	2.93832e-17
ENSG00000144655	CSRNP1	-0.490916	5.19407	1.5771e-19	3.43332e-17
ENSG00000011426	ANLN	-0.261482	8.29309	1.63853e-19	3.50098e-17
ENSG00000179292	TMEM151A	0.677062	3.7847	1.96219e-19	4.11632e-17
ENSG00000120129	DUSP1	-0.261438	8.06669	2.75252e-19	5.67118e-17
ENSG00000140464	PML	0.318866	7.04608	4.0005e-19	8.09785e-17
ENSG00000105722	ERF	0.303236	6.41394	5.80091e-19	1.15398e-16
ENSG00000213741	RPS29	0.358205	7.1453	7.01579e-19	1.372e-16
ENSG00000168056	LTBP3	0.294271	8.56475	1.3333e-18	2.56394e-16
ENSG00000066279	ASPM	-0.46669	7.07566	1.62434e-18	3.0724e-16
ENSG00000101665	SMAD7	-0.431239	5.89046	2.45053e-18	4.56035e-16
ENSG00000170540	ARL6IP1	-0.221757	8.75113	3.01841e-18	5.528e-16
ENSG00000089327	FXYD5	0.338102	6.03965	3.20799e-18	5.7834e-16
ENSG00000154734	ADAMTS1	-0.347406	6.41067	3.55339e-18	6.30755e-16
ENSG00000135114	OASL	0.51785	5.68457	3.8423e-18	6.71704e-16
ENSG00000099904	ZDHHC8	0.316667	6.7065	3.97761e-18	6.84981e-16
ENSG00000178719	GRINA	0.264357	8.21629	4.54903e-18	7.71863e-16
ENSG00000167106	FAM102A	0.252064	7.92859	4.7816e-18	7.99567e-16
ENSG00000113240	CLK4	0.709492	3.95768	5.95042e-18	9.80799e-16
ENSG00000161013	MGAT4B	0.199523	9.18862	6.98319e-18	1.13482e-15
ENSG00000090339	ICAM1	0.364631	6.02236	8.65023e-18	1.3862e-15
ENSG00000106537	TSPAN13	-0.256384	8.94056	1.51494e-17	2.39443e-15
ENSG00000197122	SRC	0.275533	6.58535	1.54506e-17	2.40904e-15
ENSG00000164897	TMUB1	0.322333	6.07877	1.69629e-17	2.60958e-15
ENSG00000150093	ITGB1	-0.137034	10.2485	2.0814e-17	3.1599e-15
ENSG00000182871	COL18A1	0.241262	8.45043	2.215e-17	3.31905e-15
ENSG00000105976	MET	-0.211473	8.81051	2.84517e-17	4.20866e-15
ENSG00000204569	PPP1R10	0.343911	5.64868	3.0819e-17	4.50113e-15
ENSG00000156453	PCDH1	0.336796	5.64504	5.01112e-17	7.22729e-15
ENSG00000120896	SORBS3	0.252965	7.20123	5.23278e-17	7.45381e-15
ENSG00000137955	RABGGTB	-0.314499	6.41257	7.0668e-17	9.9435e-15
ENSG00000144426	NBEAL1	-0.708573	4.51031	7.79351e-17	1.0815e-14
ENSG00000030582	GRN	0.214731	9.92166	7.87366e-17	1.0815e-14
ENSG00000163661	PTX3	0.294486	6.72667	1.13858e-16	1.54552e-14
ENSG00000139318	DUSP6	-0.645887	3.89997	1.64406e-16	2.20572e-14
ENSG00000163734	CXCL3	-0.602886	4.17419	1.73811e-16	2.30509e-14
ENSG00000211448	DIO2	-0.287734	8.03904	1.8396e-16	2.41196e-14
ENSG00000137193	PIM1	-0.357531	5.68703	2.21221e-16	2.86793e-14
ENSG00000186174	BCL9L	0.27173	8.60497	2.24549e-16	2.87872e-14
ENSG00000162413	KLHL21	0.28102	7.56605	2.54423e-16	3.22586e-14
ENSG00000187240	DYNC2H1	-0.515812	5.96949	2.73749e-16	3.43317e-14
ENSG00000099860	GADD45B	-0.30237	6.3106	2.88256e-16	3.57624e-14
ENSG00000253729	PRKDC	-0.462246	8.30054	4.12837e-16	5.06735e-14
ENSG00000197324	LRP10	0.226117	9.02755	4.1942e-16	5.09397e-14
ENSG00000126005	MMP24OS	0.302923	6.7323	5.38363e-16	6.47045e-14
ENSG00000172216	CEBPB	0.309475	6.56998	5.60779e-16	6.67038e-14
ENSG00000099875	MKNK2	0.312981	6.95743	7.78646e-16	9.16737e-14
ENSG00000168528	SERINC2	0.221947	7.66796	9.80439e-16	1.14266e-13
ENSG00000029363	BCLAF1	-0.275152	7.11138	1.06697e-15	1.23108e-13
ENSG00000107281	NPDC1	0.310939	6.46492	1.43729e-15	1.64193e-13
ENSG00000143842	SOX13	0.373005	5.58125	1.65399e-15	1.87096e-13
ENSG00000153187	HNRNPU	-0.189755	9.11963	1.86027e-15	2.08387e-13
ENSG00000134057	CCNB1	-0.235719	7.32376	2.02707e-15	2.24888e-13
ENSG00000185507	IRF7	0.430596	5.24119	2.74613e-15	3.0176e-13
ENSG00000023191	RNH1	0.197495	9.37314	3.06692e-15	3.33832e-13
ENSG00000198728	LDB1	0.257074	6.74273	5.15284e-15	5.5564e-13
ENSG00000125505	MBOAT7	0.205632	8.68787	6.14893e-15	6.56911e-13
ENSG00000101255	TRIB3	0.372179	5.34476	6.37276e-15	6.74578e-13
ENSG00000198695	MT-ND6	0.451241	9.9847	6.47496e-15	6.79165e-13
ENSG00000132471	WBP2	0.180492	8.43567	7.03828e-15	7.316e-13
ENSG00000140105	WARS	0.221674	7.33206	8.28732e-15	8.53742e-13
ENSG00000111321	LTBR	0.243196	6.63236	9.06767e-15	9.25866e-13
ENSG00000198034	RPS4X	0.16692	9.06852	1.01667e-14	1.02898e-12
ENSG00000078902	TOLLIP	0.255703	6.9592	1.02596e-14	1.02935e-12
ENSG00000172638	EFEMP2	0.186767	8.77969	1.08843e-14	1.08261e-12
ENSG00000181588	MEX3D	0.333873	5.98171	1.14974e-14	1.12286e-12
ENSG00000105329		0.252916	7.47343	1.14984e-14	1.12286e-12
ENSG00000137801	THBS1	-0.278773	9.49818	1.15809e-14	1.12286e-12
ENSG00000133026	MYH10	-0.273617	7.60621	1.26035e-14	1.21183e-12
ENSG00000123143	PKN1	0.180942	8.74072	1.52996e-14	1.45889e-12
ENSG00000167526	RPL13	0.220041	9.81864	1.55026e-14	1.46614e-12
ENSG00000117724	CENPF	-0.371792	7.97783	1.69522e-14	1.5902e-12
ENSG00000167658	EEF2	0.164863	11.6387	3.11921e-14	2.90238e-12
ENSG00000170144	HNRNPA3	-0.193772	8.16986	3.57033e-14	3.29555e-12
ENSG00000189403	HMGB1	-0.253122	7.10136	3.75285e-14	3.43654e-12
ENSG00000178951	ZBTB7A	0.241523	6.85624	4.30005e-14	3.90662e-12
ENSG00000109062	SLC9A3R1	0.179833	9.14279	5.05487e-14	4.54757e-12
ENSG00000145386	CCNA2	-0.238737	6.68067	5.08438e-14	4.54757e-12
ENSG00000006534	ALDH3B1	0.203477	7.47235	5.35652e-14	4.75411e-12
ENSG00000135829	DHX9	-0.197081	7.68838	6.73376e-14	5.93085e-12
ENSG00000171206	TRIM8	0.234519	7.38807	7.54798e-14	6.59762e-12
ENSG00000088325	TPX2	-0.198409	7.86671	8.17906e-14	7.05635e-12
ENSG00000107521	HPS1	0.225086	6.8836	8.19511e-14	7.05635e-12
ENSG00000039523	RIPOR1	0.258545	6.86531	8.39238e-14	7.17269e-12
ENSG00000177954	RPS27	0.215	8.12316	9.39362e-14	7.96938e-12
ENSG00000144674	GOLGA4	-0.231292	7.5088	9.54749e-14	8.0408e-12
ENSG00000131747	TOP2A	-0.25439	8.48561	9.70201e-14	8.11173e-12
ENSG00000146674	IGFBP3	-0.182144	9.56892	1.04911e-13	8.70838e-12
ENSG00000155660	PDIA4	0.211231	9.04189	1.18437e-13	9.76089e-12
ENSG00000100526	CDKN3	-0.368924	5.63781	1.29136e-13	1.05672e-11
ENSG00000108771	DHX58	0.441029	4.66055	1.37771e-13	1.11944e-11
ENSG00000130669	PAK4	0.255868	6.43127	1.5722e-13	1.26853e-11
ENSG00000170017	ALCAM	-0.210245	9.30592	1.60437e-13	1.2855e-11
ENSG00000116560	SFPQ	-0.17855	8.33326	1.65111e-13	1.31383e-11
ENSG00000085662	AKR1B1	0.200854	8.51409	1.74557e-13	1.37948e-11
ENSG00000134986	NREP	-0.354437	7.93706	1.91573e-13	1.50366e-11
ENSG00000145901	TNIP1	0.221465	8.08453	2.05e-13	1.59817e-11
ENSG00000122966	CIT	-0.259905	6.47996	2.15243e-13	1.66676e-11
ENSG00000122566	HNRNPA2B1	-0.175334	9.81879	2.29352e-13	1.76418e-11
ENSG00000108107	RPL28	0.186504	9.39442	2.33435e-13	1.78369e-11
ENSG00000181788	SIAH2	0.401227	4.72196	2.35243e-13	1.78568e-11
ENSG00000060718	COL11A1	-0.217486	9.12436	2.62024e-13	1.97597e-11
ENSG00000138778	CENPE	-0.322723	5.87394	2.71055e-13	2.0308e-11
ENSG00000107816	LZTS2	0.213965	7.20927	2.99501e-13	2.22945e-11
ENSG00000068137	PLEKHH3	0.396084	4.7185	3.24259e-13	2.39827e-11
ENSG00000104897	SF3A2	0.282132	6.08049	3.3283e-13	2.44598e-11
ENSG00000105223	PLD3	0.222529	8.00662	3.42612e-13	2.50193e-11
ENSG00000116786	PLEKHM2	0.207715	8.06268	3.58548e-13	2.59615e-11
ENSG00000142634	EFHD2	0.289459	5.91847	3.60013e-13	2.59615e-11
ENSG00000165915	SLC39A13	0.184995	7.71918	3.82902e-13	2.74405e-11
ENSG00000054654	SYNE2	-0.594503	6.02453	4.10527e-13	2.92386e-11
ENSG00000130479	MAP1S	0.288688	6.0155	4.88319e-13	3.45658e-11
ENSG00000182481	KPNA2	-0.185725	8.40491	5.07177e-13	3.55658e-11
ENSG00000198804	MT-CO1	0.379143	13.1666	5.08612e-13	3.55658e-11
ENSG00000102384	CENPI	-0.408707	4.7536	5.73214e-13	3.98418e-11
ENSG00000137936	BCAR3	0.27225	6.86219	6.68896e-13	4.62139e-11
ENSG00000127666		0.421402	4.71895	7.18846e-13	4.93693e-11
ENSG00000136824	SMC2	-0.269007	6.87387	7.24045e-13	4.94322e-11
ENSG00000135916	ITM2C	0.285141	6.03701	7.50587e-13	5.09428e-11
ENSG00000092199	HNRNPC	-0.167451	8.53245	7.68477e-13	5.1852e-11
ENSG00000167470	MIDN	-0.253172	6.10643	8.05651e-13	5.40442e-11
ENSG00000100300	TSPO	0.235579	7.57773	8.44854e-13	5.63464e-11
ENSG00000185122	HSF1	0.282187	6.54534	8.54627e-13	5.66706e-11
ENSG00000163703	CRELD1	0.341438	5.31033	1.01107e-12	6.66616e-11
ENSG00000172830	SSH3	0.283943	5.61931	1.03472e-12	6.7833e-11
ENSG00000177697	CD151	0.157024	10.0647	1.12907e-12	7.36002e-11
ENSG00000102265	TIMP1	0.240514	7.0406	1.20752e-12	7.82715e-11
ENSG00000180667	YOD1	-0.337022	5.98455	1.32999e-12	8.57288e-11
ENSG00000105640	RPL18A	0.197551	8.85535	1.35754e-12	8.70181e-11
ENSG00000188483	IER5L	0.494374	5.16577	1.45378e-12	9.26728e-11
ENSG00000198886	MT-ND4	0.428153	12.1424	1.46196e-12	9.2682e-11
ENSG00000189056	RELN	-0.312446	6.26843	1.48454e-12	9.35988e-11
ENSG00000154370	TRIM11	0.396974	4.75011	1.54778e-12	9.70561e-11
ENSG00000114857	NKTR	-0.404229	6.53644	1.69068e-12	1.05444e-10
ENSG00000109118	PHF12	0.306542	5.60288	1.72925e-12	1.07269e-10
ENSG00000151012	SLC7A11	-0.333389	6.88048	1.8459e-12	1.13893e-10
ENSG00000188290	HES4	0.379885	5.1727	2.0441e-12	1.25451e-10
ENSG00000115524	SF3B1	-0.176036	8.25003	2.3077e-12	1.40879e-10
ENSG00000115053	NCL	-0.155543	9.19592	2.45061e-12	1.48817e-10
ENSG00000115419	GLS	-0.221726	8.50313	2.79164e-12	1.68639e-10
ENSG00000173327	MAP3K11	0.224043	7.23619	2.83733e-12	1.70506e-10
ENSG00000145012	LPP	-0.429422	6.40976	3.12639e-12	1.86903e-10
ENSG00000137942	FNBP1L	-0.262764	5.80672	3.52532e-12	2.09666e-10
ENSG00000169432	SCN9A	-0.334879	5.94456	3.58119e-12	2.11896e-10
ENSG00000166987	MBD6	0.241086	6.03955	3.61273e-12	2.12625e-10
ENSG00000185818	NAT8L	0.298696	5.38869	3.63036e-12	2.12625e-10
ENSG00000181163	NPM1	-0.179676	9.43489	3.71364e-12	2.16404e-10
ENSG00000061273	HDAC7	0.210882	7.3422	4.15174e-12	2.40717e-10
ENSG00000135424	ITGA7	0.281828	6.41491	4.41439e-12	2.54666e-10
ENSG00000188070	C11orf95	0.370961	5.2695	4.52066e-12	2.58925e-10
ENSG00000148773	MKI67	-0.394456	8.12329	4.53309e-12	2.58925e-10
ENSG00000173065	FAM222B	0.347045	4.93669	4.71239e-12	2.6784e-10
ENSG00000125968	ID1	-0.393258	5.40999	4.86405e-12	2.74773e-10
ENSG00000204217	BMPR2	-0.295212	6.64852	4.88199e-12	2.74773e-10
ENSG00000203485	INF2	0.175108	8.21813	5.22037e-12	2.92391e-10
ENSG00000135837	CEP350	-0.349052	5.83864	5.65876e-12	3.15414e-10
ENSG00000172270	BSG	0.167747	10.0692	5.77155e-12	3.20154e-10
ENSG00000159388	BTG2	0.439696	5.49626	5.88356e-12	3.24806e-10
ENSG00000118515	SGK1	-0.569086	4.80916	6.27349e-12	3.44684e-10
ENSG00000168172	HOOK3	-0.302088	5.81385	6.49083e-12	3.54935e-10
ENSG00000165733	BMS1	-0.231771	6.1632	6.56247e-12	3.57159e-10
ENSG00000126458	RRAS	0.262404	6.68677	7.01032e-12	3.78493e-10
ENSG00000185201	IFITM2	0.252829	6.34126	7.02006e-12	3.78493e-10
ENSG00000069275	NUCKS1	-0.193563	8.64255	7.07409e-12	3.79632e-10
ENSG00000143669	LYST	-0.33097	5.47656	7.1784e-12	3.83446e-10
ENSG00000160691	SHC1	0.162858	8.38048	7.98972e-12	4.24818e-10
ENSG00000113719	ERGIC1	0.159242	9.06667	8.07185e-12	4.27216e-10
ENSG00000107290	SETX	-0.277778	6.53462	8.52558e-12	4.4917e-10
ENSG00000135116	HRK	0.255768	6.49503	9.37172e-12	4.91504e-10
ENSG00000107331	ABCA2	0.186144	7.94484	9.46017e-12	4.93898e-10
ENSG00000088812	ATRN	-0.215211	6.49818	1.05111e-11	5.46294e-10
ENSG00000176058	TPRN	0.31933	6.20143	1.08135e-11	5.57182e-10
ENSG00000144802	NFKBIZ	-0.356764	5.5726	1.08172e-11	5.57182e-10
ENSG00000100243	CYB5R3	0.19717	8.89626	1.22977e-11	6.27985e-10
ENSG00000212864	RNF208	0.400925	5.27069	1.23006e-11	6.27985e-10
ENSG00000187514	PTMA	-0.179274	9.2519	1.24186e-11	6.30234e-10
ENSG00000105810	CDK6	-0.251219	7.98573	1.24539e-11	6.30234e-10
ENSG00000105137	SYDE1	0.194695	7.09077	1.25151e-11	6.30565e-10
ENSG00000166173	LARP6	0.262721	6.64697	1.28623e-11	6.4524e-10
ENSG00000075391	RASAL2	-0.23695	6.663	1.30135e-11	6.5e-10
ENSG00000100979	PLTP	0.282738	6.0126	1.40863e-11	7.00551e-10
ENSG00000178531	CTXN1	0.314002	5.68353	1.49781e-11	7.41705e-10
ENSG00000138668	HNRNPD	-0.180353	8.26968	1.50468e-11	7.41922e-10
ENSG00000142327	RNPEPL1	0.207838	6.94244	1.52844e-11	7.50432e-10
ENSG00000116661	FBXO2	0.55567	3.53058	1.59553e-11	7.80053e-10
ENSG00000163659	TIPARP	-0.275919	6.4521	1.64639e-11	8.0152e-10
ENSG00000138829	FBN2	-0.329841	7.72964	1.68413e-11	8.16452e-10
ENSG00000166441	RPL27A	0.155315	9.38473	1.73494e-11	8.37561e-10
ENSG00000154803	FLCN	0.295823	5.67354	1.85982e-11	8.94108e-10
ENSG00000138180	CEP55	-0.241604	7.03541	2.2684e-11	1.08601e-09
ENSG00000167123	CERCAM	0.233731	7.40458	2.71263e-11	1.29181e-09
ENSG00000197969	VPS13A	-0.368385	6.87859	2.72066e-11	1.29181e-09
ENSG00000112081	SRSF3	-0.196178	7.98207	2.83463e-11	1.34041e-09
ENSG00000136244	IL6	-0.584919	3.44727	3.01659e-11	1.42063e-09
ENSG00000172183	ISG20	0.458214	4.19867	3.21791e-11	1.50928e-09
ENSG00000127603	MACF1	-0.401149	9.13845	3.37705e-11	1.57751e-09
ENSG00000255717	SNHG1	-0.243548	6.29675	3.59646e-11	1.67322e-09
ENSG00000221978	CCNL2	0.217002	7.12956	3.70876e-11	1.71854e-09
ENSG00000058804	NDC1	-0.266072	6.16875	3.78067e-11	1.74486e-09
ENSG00000158480	SPATA2	0.50773	3.7164	3.9705e-11	1.82517e-09
ENSG00000177133	LINC00982	0.376823	4.75529	4.02214e-11	1.84157e-09
ENSG00000132635	PCED1A	0.25749	5.97553	4.32952e-11	1.97447e-09
ENSG00000181523	SGSH	0.303116	5.19127	4.44696e-11	2.02004e-09
ENSG00000198712	MT-CO2	0.386818	12.0741	4.5243e-11	2.04711e-09
ENSG00000132470	ITGB4	0.235735	7.90788	4.6069e-11	2.07634e-09
ENSG00000179134	SAMD4B	0.200118	6.73129	4.66212e-11	2.09306e-09
ENSG00000175216	CKAP5	-0.194111	8.08053	5.02733e-11	2.24827e-09
ENSG00000105699	LSR	0.308349	5.49628	5.12771e-11	2.28431e-09
ENSG00000128849	CGNL1	-0.222109	7.33171	7.14093e-11	3.16893e-09
ENSG00000178202	KDELC2	-0.191271	7.15055	7.77919e-11	3.43894e-09
ENSG00000075292	ZNF638	-0.2184	6.50979	7.88527e-11	3.47253e-09
ENSG00000157450	RNF111	0.264513	5.565	8.00309e-11	3.51102e-09
ENSG00000010322	NISCH	0.215928	6.93099	8.13389e-11	3.55488e-09
ENSG00000205581	HMGN1	-0.200692	7.3236	8.72549e-11	3.79904e-09
ENSG00000085224	ATRX	-0.28758	6.60782	9.31707e-11	4.04137e-09
ENSG00000172508	CARNS1	0.312713	5.69225	9.63718e-11	4.16456e-09
ENSG00000105701	FKBP8	0.200548	8.44357	1.01294e-10	4.34846e-09
ENSG00000233927	RPS28	0.200897	7.73926	1.01381e-10	4.34846e-09
ENSG00000164040	PGRMC2	-0.164128	7.71395	1.02915e-10	4.39789e-09
ENSG00000140575	IQGAP1	-0.173607	9.42976	1.05015e-10	4.4711e-09
ENSG00000108691	CCL2	-0.300647	5.53995	1.07418e-10	4.55657e-09
ENSG00000177666	PNPLA2	0.262528	7.07007	1.10123e-10	4.65423e-09
ENSG00000187498	COL4A1	-0.138296	8.62471	1.12982e-10	4.7576e-09
ENSG00000185567	AHNAK2	-0.350277	9.54834	1.17689e-10	4.93779e-09
ENSG00000172354	GNB2	0.173329	8.0684	1.23058e-10	5.14435e-09
ENSG00000084207	GSTP1	0.164896	9.11321	1.27032e-10	5.28447e-09
ENSG00000198727	MT-CYB	0.389968	11.3446	1.27326e-10	5.28447e-09
ENSG00000100664	EIF5	-0.188847	8.1562	1.30068e-10	5.37893e-09
ENSG00000215012	RTL10	0.353026	4.8911	1.32893e-10	5.47615e-09
ENSG00000126777	KTN1	-0.150785	8.62049	1.3408e-10	5.50537e-09
ENSG00000171988	JMJD1C	-0.249153	6.39439	1.37159e-10	5.61184e-09
ENSG00000137845	ADAM10	-0.173785	8.05635	1.42269e-10	5.80035e-09
ENSG00000104960	PTOV1	0.299626	5.42618	1.42876e-10	5.80459e-09
ENSG00000126787	DLGAP5	-0.270892	5.99147	1.47992e-10	5.99132e-09
ENSG00000272333	KMT2B	0.27411	5.91665	1.53515e-10	6.18723e-09
ENSG00000183873	SCN5A	0.304717	5.27716	1.53903e-10	6.18723e-09
ENSG00000136108	CKAP2	-0.206133	6.89927	1.57385e-10	6.30526e-09
ENSG00000159403	C1R	0.242637	6.31761	1.6002e-10	6.38864e-09
ENSG00000188229	TUBB4B	-0.13254	9.11237	1.60916e-10	6.40224e-09
ENSG00000055609	KMT2C	-0.440454	5.9493	1.68435e-10	6.67838e-09
ENSG00000101871	MID1	-0.217333	6.4946	1.72354e-10	6.81035e-09
ENSG00000068323	TFE3	0.183527	7.22004	1.78265e-10	7.01985e-09
ENSG00000109610	SOD3	0.392543	4.6813	1.8528e-10	7.2713e-09
ENSG00000151914	DST	-0.424858	8.65825	1.89383e-10	7.40712e-09
ENSG00000141367	CLTC	-0.165233	9.33754	1.92605e-10	7.50769e-09
ENSG00000136731	UGGT1	-0.210474	7.70692	1.94426e-10	7.54196e-09
ENSG00000100918	REC8	0.213075	7.73275	1.94792e-10	7.54196e-09
ENSG00000072274	TFRC	-0.142424	8.94838	1.98735e-10	7.66889e-09
ENSG00000163638	ADAMTS9	0.321285	5.93628	2.00684e-10	7.70415e-09
ENSG00000258441	LINC00641	-0.750578	3.1627	2.00984e-10	7.70415e-09
ENSG00000104866	PPP1R37	0.198483	6.52163	2.01982e-10	7.71677e-09
ENSG00000197063	MAFG	0.254171	6.43674	2.12572e-10	8.09456e-09
ENSG00000165323	FAT3	-0.486078	5.4512	2.15031e-10	8.16126e-09
ENSG00000204592	HLA-E	0.170766	8.20086	2.19412e-10	8.30025e-09
ENSG00000110880	CORO1C	-0.16091	9.48352	2.38168e-10	8.98033e-09
ENSG00000051523	CYBA	0.23936	6.55618	2.43389e-10	9.14731e-09
ENSG00000196182	STK40	0.324856	5.34755	2.55561e-10	9.57359e-09
ENSG00000115760	BIRC6	-0.327062	6.65123	2.56676e-10	9.58425e-09
ENSG00000102317	RBM3	-0.233227	7.46169	2.63397e-10	9.80346e-09
ENSG00000076344	RGS11	0.363039	5.10107	2.64398e-10	9.80907e-09
ENSG00000120885	CLU	0.214097	7.09791	2.70851e-10	1.00163e-08
ENSG00000078808	SDF4	0.157562	8.37026	2.98501e-10	1.10035e-08
ENSG00000111057	KRT18	0.181263	8.16435	3.09647e-10	1.13447e-08
ENSG00000122257	RBBP6	-0.244278	6.16798	3.09722e-10	1.13447e-08
ENSG00000197081	IGF2R	-0.201856	9.10041	3.23952e-10	1.18284e-08
ENSG00000182612	TSPAN10	0.192515	7.44624	3.28325e-10	1.19502e-08
ENSG00000124942	AHNAK	-0.425455	11.019	3.49252e-10	1.26719e-08
ENSG00000174938	SEZ6L2	0.240161	6.82171	3.51795e-10	1.27242e-08
ENSG00000174804	FZD4	0.218732	6.52144	3.79751e-10	1.36924e-08
ENSG00000151892	GFRA1	-0.148367	8.6464	3.97763e-10	1.42972e-08
ENSG00000170571	EMB	-0.220478	6.9599	4.32749e-10	1.55064e-08
ENSG00000124795	DEK	-0.169087	8.83192	4.3449e-10	1.55206e-08
ENSG00000116604	MEF2D	0.279227	5.87836	4.45351e-10	1.58348e-08
ENSG00000167468	GPX4	0.154419	8.19101	4.46031e-10	1.58348e-08
ENSG00000204642	HLA-F	0.389647	4.32328	4.80008e-10	1.69887e-08
ENSG00000129003	VPS13C	-0.412494	6.40999	4.90217e-10	1.7297e-08
ENSG00000120802	TMPO	-0.219635	7.078	5.07786e-10	1.78623e-08
ENSG00000185504	FAAP100	0.245039	6.06543	5.38334e-10	1.88793e-08
ENSG00000070047	PHRF1	0.199906	7.04196	5.65383e-10	1.97678e-08
ENSG00000100906	NFKBIA	-0.270605	6.17392	5.71425e-10	1.99187e-08
ENSG00000104856	RELB	0.468498	4.08413	5.86275e-10	2.03613e-08
ENSG00000056558	TRAF1	0.425943	4.59279	5.8765e-10	2.03613e-08
ENSG00000172296	SPTLC3	-0.301454	5.52694	6.08434e-10	2.10183e-08
ENSG00000161202	DVL3	0.19724	7.53647	6.218e-10	2.14159e-08
ENSG00000134321	RSAD2	0.210086	7.477	6.25105e-10	2.14657e-08
ENSG00000138119	MYOF	-0.184338	9.41256	6.3736e-10	2.18216e-08
ENSG00000135862	LAMC1	-0.132763	9.16693	6.45754e-10	2.20435e-08
ENSG00000125378	BMP4	0.301378	5.44281	6.8542e-10	2.33285e-08
ENSG00000138246	DNAJC13	-0.196443	7.09193	7.09927e-10	2.40916e-08
ENSG00000136536	MARCH7	-0.209495	6.47174	7.60046e-10	2.57167e-08
ENSG00000105968	H2AFV	-0.201271	7.30797	7.64856e-10	2.57374e-08
ENSG00000008294	SPAG9	-0.167718	7.54803	7.65117e-10	2.57374e-08
ENSG00000118564	FBXL5	-0.201298	6.62706	7.67444e-10	2.57406e-08
ENSG00000072571	HMMR	-0.223918	6.11932	7.89572e-10	2.6335e-08
ENSG00000196411	EPHB4	0.230736	5.78158	7.8973e-10	2.6335e-08
ENSG00000157873	TNFRSF14	0.243512	6.15422	9.85448e-10	3.27668e-08
ENSG00000115355	CCDC88A	-0.329926	6.01238	1.01408e-09	3.3622e-08
ENSG00000117632	STMN1	-0.236082	7.71751	1.02211e-09	3.37912e-08
ENSG00000116871	MAP7D1	0.179359	8.32471	1.0265e-09	3.38393e-08
ENSG00000204310	AGPAT1	0.302052	5.21872	1.03278e-09	3.39494e-08
ENSG00000147862	NFIB	-0.257449	6.85008	1.07425e-09	3.5212e-08
ENSG00000120137	PANK3	-0.208174	6.65996	1.09748e-09	3.58717e-08
ENSG00000119922	IFIT2	0.245609	7.57864	1.1632e-09	3.79125e-08
ENSG00000185033	SEMA4B	0.179947	7.32407	1.18981e-09	3.86706e-08
ENSG00000168394	TAP1	0.241954	5.99952	1.21342e-09	3.93272e-08
ENSG00000212907	MT-ND4L	0.385333	8.82748	1.21866e-09	3.93862e-08
ENSG00000113595	TRIM23	0.390532	4.24026	1.2811e-09	4.12885e-08
ENSG00000106683	LIMK1	0.217966	6.65956	1.39577e-09	4.4859e-08
ENSG00000185551	NR2F2	0.128637	9.00562	1.5568e-09	4.97225e-08
ENSG00000171241	SHCBP1	-0.203134	6.1358	1.55897e-09	4.97225e-08
ENSG00000174939	ASPHD1	0.318553	5.14346	1.56002e-09	4.97225e-08
ENSG00000131409	LRRC4B	0.477141	3.63401	1.56912e-09	4.98746e-08
ENSG00000167757	KLK11	0.590341	3.05246	1.60195e-09	5.07781e-08
ENSG00000124920	MYRF	0.134657	9.0222	1.62269e-09	5.12948e-08
ENSG00000136859	ANGPTL2	0.209668	6.94365	1.69158e-09	5.33265e-08
ENSG00000105738	SIPA1L3	0.204206	7.60249	1.78192e-09	5.59017e-08
ENSG00000070404	FSTL3	0.172858	7.5846	1.78296e-09	5.59017e-08
ENSG00000117984	CTSD	0.144469	10.4574	1.8513e-09	5.7887e-08
ENSG00000197461	PDGFA	0.659137	2.73963	1.88075e-09	5.86488e-08
ENSG00000120709	FAM53C	0.262977	5.96772	1.97454e-09	6.14075e-08
ENSG00000104219	ZDHHC2	-0.172776	7.79186	2.01358e-09	6.24535e-08
ENSG00000167460	TPM4	-0.128574	9.65971	2.02726e-09	6.27092e-08
ENSG00000105559	PLEKHA4	0.571174	3.12017	2.08912e-09	6.445e-08
ENSG00000111799	COL12A1	-0.27928	8.75547	2.18812e-09	6.7324e-08
ENSG00000164442	CITED2	-0.165889	8.21813	2.22547e-09	6.82912e-08
ENSG00000153443	UBALD1	0.284402	5.13838	2.34915e-09	7.18952e-08
ENSG00000152818	UTRN	-0.330543	7.21128	2.47312e-09	7.54892e-08
ENSG00000106397	PLOD3	0.197171	7.25113	2.4938e-09	7.59195e-08
ENSG00000095739	BAMBI	0.197552	7.12379	2.57661e-09	7.8234e-08
ENSG00000005884	ITGA3	0.135382	11.8232	2.66032e-09	8.05638e-08
ENSG00000012822	CALCOCO1	0.2143	6.85213	2.68205e-09	8.10091e-08
ENSG00000168487	BMP1	0.171226	7.24327	2.71729e-09	8.18594e-08
ENSG00000171848	RRM2	-0.188495	7.17377	2.80126e-09	8.4169e-08
ENSG00000187840	EIF4EBP1	0.219196	6.44497	2.89365e-09	8.67193e-08
ENSG00000139734	DIAPH3	-0.206684	6.59163	3.01677e-09	9.01749e-08
ENSG00000099783	HNRNPM	-0.151446	7.97033	3.03823e-09	9.05816e-08
ENSG00000167700	MFSD3	0.266362	5.41913	3.06835e-09	9.1244e-08
ENSG00000185189	NRBP2	0.230437	6.53678	3.08944e-09	9.16348e-08
ENSG00000149311	ATM	-0.388051	6.08404	3.11878e-09	9.22678e-08
ENSG00000114439	BBX	-0.19328	6.91211	3.16807e-09	9.34865e-08
ENSG00000145362	ANK2	-0.245748	5.95194	3.19949e-09	9.41726e-08
ENSG00000107186	MPDZ	-0.205781	6.46093	3.21937e-09	9.45169e-08
ENSG00000198589	LRBA	-0.23044	6.4969	3.23645e-09	9.4777e-08
ENSG00000138688	KIAA1109	-0.386727	6.32808	3.28399e-09	9.59257e-08
ENSG00000167081	PBX3	-0.159662	7.84222	3.29665e-09	9.60524e-08
ENSG00000188529	SRSF10	-0.21009	6.9844	3.31316e-09	9.62902e-08
ENSG00000048740	CELF2	-0.18213	7.99287	3.36486e-09	9.75472e-08
ENSG00000084073	ZMPSTE24	-0.214713	6.2756	3.41608e-09	9.87837e-08
ENSG00000009307	CSDE1	-0.119314	9.36091	3.43659e-09	9.91283e-08
ENSG00000102189	EEA1	-0.239357	7.23039	3.57406e-09	1.02837e-07
ENSG00000129946	SHC2	0.287748	5.4022	3.67038e-09	1.05345e-07
ENSG00000166851	PLK1	-0.195207	6.73122	3.88819e-09	1.1132e-07
ENSG00000165802	NSMF	0.199624	6.49571	4.02604e-09	1.14981e-07
ENSG00000197694	SPTAN1	-0.23505	9.18665	4.06429e-09	1.15787e-07
ENSG00000140983	RHOT2	0.197174	6.72942	4.10855e-09	1.1676e-07
ENSG00000134107	BHLHE40	-0.183236	8.08696	4.22042e-09	1.19644e-07
ENSG00000137807	KIF23	-0.220291	6.5878	4.2979e-09	1.21542e-07
ENSG00000148840	PPRC1	0.2428	5.82933	4.40983e-09	1.24402e-07
ENSG00000164713	BRI3	0.167266	8.12157	4.4923e-09	1.2642e-07
ENSG00000177169	ULK1	0.204409	6.37557	4.55601e-09	1.2763e-07
ENSG00000151353	TMEM18	-0.248144	5.48044	4.55742e-09	1.2763e-07
ENSG00000102172	SMS	-0.137187	9.19741	4.73436e-09	1.32264e-07
ENSG00000123104	ITPR2	-0.354371	5.10469	4.79812e-09	1.33722e-07
ENSG00000211459	MT-RNR1	0.418637	8.63913	5.05209e-09	1.4046e-07
ENSG00000134668	SPOCD1	0.246182	5.62007	5.08039e-09	1.40907e-07
ENSG00000172375	C2CD2L	0.301234	4.91001	5.32499e-09	1.47337e-07
ENSG00000110651	CD81	0.176631	9.03344	5.33988e-09	1.47396e-07
ENSG00000101752	MIB1	-0.229442	6.17483	5.36788e-09	1.47815e-07
ENSG00000114346	ECT2	-0.176924	7.18457	5.4318e-09	1.49219e-07
ENSG00000130787	HIP1R	0.261329	6.1321	5.73648e-09	1.57215e-07
ENSG00000152332	UHMK1	-0.174247	7.88316	5.79693e-09	1.58495e-07
ENSG00000168140	VASN	0.249094	5.40322	5.8206e-09	1.58766e-07
ENSG00000105556	MIER2	0.395397	4.23483	5.87926e-09	1.59988e-07
ENSG00000179335	CLK3	0.275729	5.74016	5.89562e-09	1.60056e-07
ENSG00000119559	C19orf25	0.282444	5.03938	6.00288e-09	1.62585e-07
ENSG00000088179	PTPN4	-0.374052	4.2898	6.11386e-09	1.65203e-07
ENSG00000112984	KIF20A	-0.20363	6.81506	6.19396e-09	1.66977e-07
ENSG00000160551	TAOK1	-0.267273	7.11249	6.25458e-09	1.68217e-07
ENSG00000166986	MARS	0.175226	6.85977	6.35338e-09	1.70478e-07
ENSG00000091039	OSBPL8	-0.183447	6.91255	6.42408e-09	1.716e-07
ENSG00000153714	LURAP1L	0.314511	5.15783	6.42495e-09	1.716e-07
ENSG00000188895	MSL1	0.187309	6.65358	6.56949e-09	1.74701e-07
ENSG00000164889	SLC4A2	0.14046	8.49466	6.57137e-09	1.74701e-07
ENSG00000173039	RELA	0.186741	7.44658	6.59456e-09	1.74915e-07
ENSG00000133657	ATP13A3	-0.14127	9.71441	6.69946e-09	1.7729e-07
ENSG00000173726	TOMM20	-0.145684	7.86533	6.78574e-09	1.79162e-07
ENSG00000133895	MEN1	0.185048	6.3675	6.83236e-09	1.79981e-07
ENSG00000160767	FAM189B	0.186129	6.28247	7.03807e-09	1.84978e-07
ENSG00000126461	SCAF1	0.183024	7.24623	7.54971e-09	1.97974e-07
ENSG00000163975	MELTF	0.229815	7.41948	7.66346e-09	2.00501e-07
ENSG00000057252	SOAT1	-0.17383	7.63358	7.91078e-09	2.06504e-07
ENSG00000166340	TPP1	0.121093	9.04537	8.10877e-09	2.11194e-07
ENSG00000118596	SLC16A7	-0.520557	3.74337	8.25307e-09	2.14468e-07
ENSG00000183386	FHL3	0.352304	4.37731	8.31088e-09	2.15009e-07
ENSG00000133519	ZDHHC8P1	0.566877	3.02342	8.31115e-09	2.15009e-07
ENSG00000204580	DDR1	0.21609	6.57286	8.42895e-09	2.17569e-07
ENSG00000137831	UACA	-0.154798	8.03343	8.67652e-09	2.23197e-07
ENSG00000173548	SNX33	0.177927	7.57246	8.68568e-09	2.23197e-07
ENSG00000125534	PPDPF	0.169237	7.2851	8.81299e-09	2.25965e-07
ENSG00000161021	MAML1	0.264483	5.42888	8.92261e-09	2.28268e-07
ENSG00000145242	EPHA5	-0.419762	4.58808	8.98875e-09	2.29115e-07
ENSG00000169679	BUB1	-0.20819	6.60006	8.99541e-09	2.29115e-07
ENSG00000130511	SSBP4	0.224979	6.35312	9.08216e-09	2.30815e-07
ENSG00000155366	RHOC	0.169987	7.22699	9.14574e-09	2.3192e-07
ENSG00000136518	ACTL6A	-0.259785	5.29252	9.31956e-09	2.35809e-07
ENSG00000075539	FRYL	-0.270758	6.39774	9.36651e-09	2.36479e-07
ENSG00000241839	PLEKHO2	0.376977	4.19087	9.95202e-09	2.50713e-07
ENSG00000182326	C1S	0.183933	6.58804	1.01191e-08	2.54366e-07
ENSG00000120594	PLXDC2	-0.189728	6.39808	1.01556e-08	2.54729e-07
ENSG00000162585	FAAP20	0.242208	5.66493	1.03268e-08	2.58462e-07
ENSG00000079246	XRCC5	-0.148647	8.22836	1.03768e-08	2.5915e-07
ENSG00000176095	IP6K1	0.214784	6.41413	1.04221e-08	2.59719e-07
ENSG00000198862	LTN1	-0.250369	5.95381	1.06415e-08	2.64615e-07
ENSG00000198858	R3HDM4	0.277729	5.03347	1.06754e-08	2.64888e-07
ENSG00000145907	G3BP1	-0.162023	8.10145	1.09607e-08	2.71382e-07
ENSG00000164924	YWHAZ	-0.117371	10.0419	1.1294e-08	2.79037e-07
ENSG00000064042	LIMCH1	-0.155291	8.29639	1.13956e-08	2.80945e-07
ENSG00000214944	ARHGEF28	-0.221436	6.29585	1.15301e-08	2.83656e-07
ENSG00000178188	SH2B1	0.230684	6.25371	1.17069e-08	2.87391e-07
ENSG00000123485	HJURP	-0.194345	6.10138	1.20003e-08	2.93969e-07
ENSG00000066735	KIF26A	0.385902	4.84716	1.20952e-08	2.95667e-07
ENSG00000281398	SNHG4	-0.495653	3.48735	1.21643e-08	2.96249e-07
ENSG00000198467	TPM2	0.128655	8.63299	1.21704e-08	2.96249e-07
ENSG00000198786	MT-ND5	0.31233	11.4983	1.22559e-08	2.97702e-07
ENSG00000141522	ARHGDIA	0.156014	8.47008	1.24615e-08	3.0206e-07
ENSG00000159069	FBXW5	0.170625	7.2666	1.26931e-08	3.07028e-07
ENSG00000116922	C1orf109	0.401103	3.96995	1.34392e-08	3.24396e-07
ENSG00000115267	IFIH1	0.200798	6.42688	1.39838e-08	3.36836e-07
ENSG00000091483	FH	-0.183271	6.35592	1.41112e-08	3.39198e-07
ENSG00000174437	ATP2A2	-0.13175	8.49685	1.50313e-08	3.60249e-07
ENSG00000107201	DDX58	0.218266	6.20606	1.50494e-08	3.60249e-07
ENSG00000186815	TPCN1	0.163307	7.44285	1.5137e-08	3.61595e-07
ENSG00000169733	RFNG	0.271237	5.82286	1.60383e-08	3.82335e-07
ENSG00000133612	AGAP3	0.153725	7.41852	1.61816e-08	3.84955e-07
ENSG00000119917	IFIT3	0.164072	8.05763	1.62808e-08	3.86519e-07
ENSG00000185803	SLC52A2	0.225207	5.62071	1.63186e-08	3.8662e-07
ENSG00000151014	NOCT	0.309413	5.06692	1.64807e-08	3.89661e-07
ENSG00000134070	IRAK2	0.420864	4.339	1.66821e-08	3.93616e-07
ENSG00000196914	ARHGEF12	-0.194994	8.61289	1.75613e-08	4.13388e-07
ENSG00000213625	LEPROT	-0.190258	6.87786	1.75918e-08	4.13388e-07
ENSG00000179526	SHARPIN	0.230736	5.69765	1.77001e-08	4.14669e-07
ENSG00000184232	OAF	0.228921	6.27381	1.77286e-08	4.14669e-07
ENSG00000173801	JUP	0.24632	5.91519	1.77541e-08	4.14669e-07
ENSG00000221968	FADS3	0.13651	8.13071	1.84277e-08	4.29532e-07
ENSG00000113810	SMC4	-0.193722	7.20436	1.85012e-08	4.30377e-07
ENSG00000104946	TBC1D17	0.318988	5.24269	1.86123e-08	4.3209e-07
ENSG00000213639	PPP1CB	-0.138229	8.64519	1.89604e-08	4.38446e-07
ENSG00000080493	SLC4A4	-0.221478	5.76664	1.89621e-08	4.38446e-07
ENSG00000077150	NFKB2	0.256677	5.96469	1.98014e-08	4.56936e-07
ENSG00000169925	BRD3	0.247278	5.54517	1.9932e-08	4.59032e-07
ENSG00000174915	PTDSS2	0.231922	6.17215	2.03566e-08	4.67876e-07
ENSG00000064932	SBNO2	0.210749	6.22377	2.05198e-08	4.70692e-07
ENSG00000104885	DOT1L	0.206713	5.9513	2.06748e-08	4.73305e-07
ENSG00000008517	IL32	0.396875	4.25701	2.09788e-08	4.78369e-07
ENSG00000164733	CTSB	0.110667	10.4264	2.09789e-08	4.78369e-07
ENSG00000060656	PTPRU	0.24516	5.78858	2.15765e-08	4.91026e-07
ENSG00000196367	TRRAP	-0.228418	6.54588	2.19387e-08	4.98286e-07
ENSG00000164086	DUSP7	0.281027	5.34455	2.22573e-08	5.04529e-07
ENSG00000140564	FURIN	0.163421	7.52856	2.25136e-08	5.09336e-07
ENSG00000171298	GAA	0.228453	6.52463	2.28199e-08	5.15257e-07
ENSG00000092439	TRPM7	-0.186641	6.77436	2.30384e-08	5.19175e-07
ENSG00000170265	ZNF282	0.243165	5.72207	2.31717e-08	5.2116e-07
ENSG00000130706	ADRM1	0.197465	5.98263	2.34432e-08	5.26239e-07
ENSG00000095321	CRAT	0.223586	5.86685	2.39088e-08	5.35649e-07
ENSG00000080503	SMARCA2	-0.187094	6.40916	2.39866e-08	5.36352e-07
ENSG00000198113	TOR4A	0.211892	6.64611	2.43706e-08	5.43802e-07
ENSG00000117450	PRDX1	-0.196596	7.6969	2.4414e-08	5.43802e-07
ENSG00000125944	HNRNPR	-0.147785	7.69497	2.46582e-08	5.48182e-07
ENSG00000008513	ST3GAL1	0.311358	4.63595	2.47603e-08	5.49393e-07
ENSG00000141756	FKBP10	0.181988	7.28314	2.50628e-08	5.55037e-07
ENSG00000173621	LRFN4	0.193096	6.32447	2.53133e-08	5.5951e-07
ENSG00000110958	PTGES3	-0.154796	8.47602	2.67258e-08	5.89603e-07
ENSG00000185650	ZFP36L1	0.120524	9.48168	2.71803e-08	5.98486e-07
ENSG00000180921	FAM83H	0.163925	7.08899	2.73255e-08	6.00536e-07
ENSG00000115758	ODC1	-0.17584	7.46449	2.73838e-08	6.00673e-07
ENSG00000180914	OXTR	-0.118033	9.66071	2.75508e-08	6.03191e-07
ENSG00000138182	KIF20B	-0.236345	6.44471	2.8253e-08	6.16693e-07
ENSG00000185324	CDK10	0.236971	5.82116	2.82744e-08	6.16693e-07
ENSG00000166913	YWHAB	-0.133742	8.62089	2.86344e-08	6.22474e-07
ENSG00000197603	CPLANE1	-0.276497	5.76607	2.86474e-08	6.22474e-07
ENSG00000002587	HS3ST1	0.423388	3.75519	2.89719e-08	6.28341e-07
ENSG00000198816	ZNF358	0.294424	5.08243	2.92432e-08	6.33035e-07
ENSG00000138193	PLCE1	-0.266436	5.59491	2.94768e-08	6.36897e-07
ENSG00000176978	DPP7	0.155409	7.66211	2.96503e-08	6.39449e-07
ENSG00000204120	GIGYF2	-0.180848	6.3479	3.02765e-08	6.51735e-07
ENSG00000126391	FRMD8	0.263333	5.64009	3.05091e-08	6.55519e-07
ENSG00000102996	MMP15	0.185215	7.08136	3.11308e-08	6.67635e-07
ENSG00000123989	CHPF	0.164448	8.43696	3.19302e-08	6.83508e-07
ENSG00000127914	AKAP9	-0.397103	5.51782	3.22217e-08	6.88471e-07
ENSG00000169499	PLEKHA2	-0.173838	7.35596	3.24329e-08	6.91703e-07
ENSG00000050165	DKK3	0.113819	11.2544	3.41658e-08	7.27315e-07
ENSG00000104805	NUCB1	0.190759	7.78913	3.48173e-08	7.39819e-07
ENSG00000175455	CCDC14	-0.266135	6.22889	3.65477e-08	7.75161e-07
ENSG00000125503	PPP1R12C	0.204631	6.64532	3.85712e-08	8.16578e-07
ENSG00000171067	C11orf24	0.210967	5.74806	3.93442e-08	8.31416e-07
ENSG00000213015	ZNF580	0.355473	4.56647	3.96347e-08	8.36025e-07
ENSG00000102977	ACD	0.327253	4.50071	4.00083e-08	8.42364e-07
ENSG00000103507	BCKDK	0.192101	6.9058	4.05908e-08	8.53072e-07
ENSG00000122863	CHST3	0.165042	7.05702	4.1046e-08	8.61071e-07
ENSG00000139354	GAS2L3	-0.197225	5.96449	4.13025e-08	8.6488e-07
ENSG00000165861	ZFYVE1	0.259724	5.52053	4.1703e-08	8.71684e-07
ENSG00000105229	PIAS4	0.311054	4.59675	4.30811e-08	8.9886e-07
ENSG00000131759	RARA	0.216722	5.6511	4.34726e-08	9.05392e-07
ENSG00000137642	SORL1	-0.259854	5.84554	4.44672e-08	9.24436e-07
ENSG00000100241	SBF1	0.188953	7.35906	4.61125e-08	9.56917e-07
ENSG00000048707	VPS13D	-0.283117	5.86601	4.90448e-08	1.01594e-06
ENSG00000113387	SUB1	-0.17996	6.55316	4.97403e-08	1.0285e-06
ENSG00000174720	LARP7	-0.285309	5.22844	5.14667e-08	1.06229e-06
ENSG00000018510	AGPS	-0.176927	7.10052	5.18665e-08	1.06864e-06
ENSG00000127418	FGFRL1	0.188016	6.32509	5.25979e-08	1.08177e-06
ENSG00000136802	LRRC8A	0.174649	6.93607	5.27854e-08	1.0837e-06
ENSG00000087303	NID2	0.330288	4.40417	5.35019e-08	1.09646e-06
ENSG00000099849	RASSF7	0.189843	6.18736	5.42289e-08	1.10938e-06
ENSG00000118503	TNFAIP3	-0.182694	6.77106	5.57553e-08	1.13859e-06
ENSG00000021645	NRXN3	-0.287943	4.85085	5.70963e-08	1.16392e-06
ENSG00000129038	LOXL1	0.188747	7.45123	5.77642e-08	1.17546e-06
ENSG00000143401	ANP32E	-0.164571	6.68309	6.02755e-08	1.2244e-06
ENSG00000126822	PLEKHG3	0.193375	6.46267	6.16649e-08	1.25042e-06
ENSG00000100345	MYH9	-0.129953	11.9116	6.22501e-08	1.26007e-06
ENSG00000196712	NF1	-0.262002	6.54829	6.27207e-08	1.26714e-06
ENSG00000138071	ACTR2	-0.122416	8.70161	6.28189e-08	1.26714e-06
ENSG00000137331	IER3	-0.196684	6.90279	6.34638e-08	1.27791e-06
ENSG00000237441	RGL2	0.206182	6.09461	6.59133e-08	1.32493e-06
ENSG00000152601	MBNL1	-0.179723	7.2344	6.7171e-08	1.34786e-06
ENSG00000161091	MFSD12	0.224283	5.97243	6.79253e-08	1.36063e-06
ENSG00000168899	VAMP5	0.20243	6.22033	6.8488e-08	1.36952e-06
ENSG00000081052	COL4A4	-0.174321	7.42934	6.99133e-08	1.39561e-06
ENSG00000118922	KLF12	-0.280919	5.39799	7.01303e-08	1.39752e-06
ENSG00000177425	PAWR	-0.17051	6.60339	7.02719e-08	1.39793e-06
ENSG00000162522	KIAA1522	0.128167	7.94926	7.0481e-08	1.39794e-06
ENSG00000172380	GNG12	-0.109289	9.17483	7.05549e-08	1.39794e-06
ENSG00000135679	MDM2	-0.214484	7.49158	7.06359e-08	1.39794e-06
ENSG00000163625	WDFY3	-0.271837	6.26325	7.15032e-08	1.41268e-06
ENSG00000120948	TARDBP	-0.178733	6.59801	7.18237e-08	1.41658e-06
ENSG00000157827	FMNL2	-0.205982	7.21517	7.43076e-08	1.46307e-06
ENSG00000090861	AARS	0.146293	8.02282	7.68699e-08	1.51094e-06
ENSG00000143862	ARL8A	0.208231	5.94636	7.89066e-08	1.54834e-06
ENSG00000140015	KCNH5	-0.473493	3.51997	7.99124e-08	1.56415e-06
ENSG00000104969	SGTA	0.171246	6.7581	7.99832e-08	1.56415e-06
ENSG00000109846	CRYAB	0.163129	9.63228	8.25853e-08	1.6123e-06
ENSG00000134333	LDHA	-0.0990021	12.0279	8.27462e-08	1.61271e-06
ENSG00000179632	MAF1	0.188978	6.7269	8.36562e-08	1.62601e-06
ENSG00000061938	TNK2	0.240302	6.12023	8.37103e-08	1.62601e-06
ENSG00000106404	CLDN15	0.395409	3.96416	8.55967e-08	1.65986e-06
ENSG00000180155	LYNX1	0.23012	6.0051	9.07609e-08	1.75705e-06
ENSG00000196576	PLXNB2	0.134581	9.97289	9.16016e-08	1.77035e-06
ENSG00000169992	NLGN2	0.203819	6.56443	9.20997e-08	1.777e-06
ENSG00000134250	NOTCH2	-0.181508	9.29835	9.37447e-08	1.8045e-06
ENSG00000163872	YEATS2	0.172189	6.69001	9.38378e-08	1.8045e-06
ENSG00000126464	PRR12	0.25343	5.48204	9.41531e-08	1.80755e-06
ENSG00000183283	DAZAP2	-0.170249	7.01999	9.45178e-08	1.81154e-06
ENSG00000184640	SEPT9	0.117752	9.07029	9.51635e-08	1.81833e-06
ENSG00000205730	ITPRIPL2	0.207499	6.01645	9.51874e-08	1.81833e-06
ENSG00000174080	CTSF	0.232035	6.87438	9.55088e-08	1.82145e-06
ENSG00000089685	BIRC5	-0.160016	7.23539	9.57737e-08	1.82349e-06
ENSG00000072310	SREBF1	0.224177	6.31289	9.6472e-08	1.83376e-06
ENSG00000075568	TMEM131	-0.195961	6.62687	9.7073e-08	1.84005e-06
ENSG00000198792	TMEM184B	0.159766	7.55884	9.71218e-08	1.84005e-06
ENSG00000112787	FBRSL1	0.242691	6.25819	1.00437e-07	1.89975e-06
ENSG00000111331	OAS3	0.152581	7.4768	1.00786e-07	1.90323e-06
ENSG00000161714	PLCD3	0.131058	8.75028	1.01682e-07	1.91535e-06
ENSG00000012048	BRCA1	-0.264752	5.44165	1.0176e-07	1.91535e-06
ENSG00000099864	PALM	0.32609	4.83714	1.0292e-07	1.93403e-06
ENSG00000118707	TGIF2	0.37387	4.19264	1.05573e-07	1.98066e-06
ENSG00000186871	ERCC6L	-0.376638	4.04553	1.08927e-07	2.04026e-06
ENSG00000040633	PHF23	0.236691	5.49841	1.0947e-07	2.0471e-06
ENSG00000172667	ZMAT3	-0.193204	7.22529	1.10373e-07	2.06066e-06
ENSG00000119471	HSDL2	-0.170625	6.57714	1.12501e-07	2.09698e-06
ENSG00000041880	PARP3	0.282247	5.52979	1.13235e-07	2.10727e-06
ENSG00000089351	GRAMD1A	0.264238	5.92095	1.14482e-07	2.12704e-06
ENSG00000176994	SMCR8	0.187438	6.24851	1.16273e-07	2.15685e-06
ENSG00000142102	PGGHG	0.286395	5.41483	1.24987e-07	2.31476e-06
ENSG00000104517	UBR5	-0.196408	6.90721	1.2639e-07	2.33699e-06
ENSG00000067560	RHOA	-0.127835	9.37177	1.28005e-07	2.36308e-06
ENSG00000151422	FER	-0.294744	5.06616	1.28379e-07	2.3662e-06
ENSG00000117385	P3H1	0.185164	6.14872	1.2886e-07	2.36813e-06
ENSG00000124207	CSE1L	-0.143286	7.71041	1.28895e-07	2.36813e-06
ENSG00000137513	NARS2	-0.361184	4.36519	1.2922e-07	2.37034e-06
ENSG00000167930	FAM234A	0.205244	6.038	1.31643e-07	2.41095e-06
ENSG00000060138	YBX3	0.131658	7.89478	1.31966e-07	2.41304e-06
ENSG00000170293	CMTM8	0.667668	2.32507	1.38917e-07	2.53612e-06
ENSG00000121060	TRIM25	0.171271	7.28838	1.41721e-07	2.58323e-06
ENSG00000029993	HMGB3	-0.228464	5.53482	1.51859e-07	2.76363e-06
ENSG00000198959	TGM2	0.217507	7.22437	1.53191e-07	2.78349e-06
ENSG00000126603	GLIS2	0.221149	5.64652	1.58496e-07	2.87536e-06
ENSG00000108854	SMURF2	0.157432	7.16833	1.62108e-07	2.9354e-06
ENSG00000161016	RPL8	0.133824	10.2558	1.62315e-07	2.9354e-06
ENSG00000078668	VDAC3	-0.164276	6.73276	1.64011e-07	2.96144e-06
ENSG00000146247	PHIP	-0.30972	5.66174	1.66732e-07	3.00586e-06
ENSG00000177119	ANO6	-0.142223	7.84815	1.67797e-07	3.02035e-06
ENSG00000160948	VPS28	0.211168	5.77356	1.68099e-07	3.02107e-06
ENSG00000090097	PCBP4	0.165214	7.31755	1.69547e-07	3.04236e-06
ENSG00000185745	IFIT1	0.187734	7.58757	1.73955e-07	3.11661e-06
ENSG00000182272	B4GALNT4	0.22445	5.78489	1.83997e-07	3.2914e-06
ENSG00000122545	SEPT7	-0.146514	7.52299	1.89316e-07	3.3813e-06
ENSG00000103994	ZNF106	-0.176643	7.32942	1.91187e-07	3.40945e-06
ENSG00000109756	RAPGEF2	-0.176206	6.48201	1.93325e-07	3.44226e-06
ENSG00000111670	GNPTAB	-0.152359	7.82892	2.00668e-07	3.5675e-06
ENSG00000102780	DGKH	-0.452167	5.29621	2.01415e-07	3.57527e-06
ENSG00000149930	TAOK2	0.204127	6.40856	2.05821e-07	3.64786e-06
ENSG00000108639	SYNGR2	0.160387	6.83422	2.08351e-07	3.68152e-06
ENSG00000178038	ALS2CL	0.201875	6.50731	2.08482e-07	3.68152e-06
ENSG00000087460	GNAS	0.0900762	10.0311	2.08677e-07	3.68152e-06
ENSG00000131067	GGT7	0.277253	5.25638	2.10195e-07	3.70265e-06
ENSG00000206560	ANKRD28	-0.170896	6.89973	2.2007e-07	3.87069e-06
ENSG00000160293	VAV2	0.210451	5.89968	2.20493e-07	3.87222e-06
ENSG00000170581	STAT2	0.165795	7.30745	2.27483e-07	3.98891e-06
ENSG00000188994	ZNF292	-0.308428	5.99978	2.30462e-07	4.02958e-06
ENSG00000198899	MT-ATP6	0.31666	11.2632	2.30501e-07	4.02958e-06
ENSG00000156587	UBE2L6	0.172999	6.75267	2.34323e-07	4.0902e-06
ENSG00000063245	EPN1	0.163406	7.9945	2.48662e-07	4.33393e-06
ENSG00000167625	ZNF526	0.389977	3.75592	2.52886e-07	4.4009e-06
ENSG00000149923	PPP4C	0.156578	7.052	2.53738e-07	4.40909e-06
ENSG00000142279	WTIP	0.272387	4.78847	2.54366e-07	4.41335e-06
ENSG00000160326	SLC2A6	0.252728	5.01512	2.65694e-07	4.60297e-06
ENSG00000140416	TPM1	-0.117167	9.86225	2.70476e-07	4.67879e-06
ENSG00000160299	PCNT	-0.24841	6.22141	2.7424e-07	4.73679e-06
ENSG00000128641	MYO1B	-0.172345	6.47123	2.80907e-07	4.8447e-06
ENSG00000104765	BNIP3L	-0.125813	8.67708	2.92386e-07	5.03276e-06
ENSG00000110046	ATG2A	0.159875	7.15974	2.92684e-07	5.03276e-06
ENSG00000125520	SLC2A4RG	0.181563	6.54271	2.93977e-07	5.04748e-06
ENSG00000033170	FUT8	-0.235569	5.23245	2.99332e-07	5.13179e-06
ENSG00000104833	TUBB4A	0.242986	5.34799	3.0421e-07	5.20768e-06
ENSG00000144857	BOC	0.231788	5.24958	3.04668e-07	5.2078e-06
ENSG00000115738	ID2	-0.333146	4.43445	3.12749e-07	5.33801e-06
ENSG00000156052	GNAQ	-0.154063	7.09737	3.24237e-07	5.51013e-06
ENSG00000065308	TRAM2	-0.112019	9.11377	3.24719e-07	5.51013e-06
ENSG00000112893	MAN2A1	-0.152444	8.23371	3.24741e-07	5.51013e-06
ENSG00000137486	ARRB1	0.309337	5.1252	3.24743e-07	5.51013e-06
ENSG00000136295	TTYH3	0.124707	8.04671	3.32298e-07	5.63003e-06
ENSG00000068305	MEF2A	0.164382	6.45757	3.34368e-07	5.6568e-06
ENSG00000124587	PEX6	0.251994	5.5434	3.37397e-07	5.69968e-06
ENSG00000178773	CPNE7	0.259038	5.98722	3.41948e-07	5.76812e-06
ENSG00000128989	ARPP19	-0.153148	7.79723	3.42687e-07	5.77215e-06
ENSG00000163462	TRIM46	0.340338	4.50463	3.49066e-07	5.87102e-06
ENSG00000125730	C3	0.20913	7.09659	3.55604e-07	5.97229e-06
ENSG00000183876	ARSI	0.166165	6.58657	3.7525e-07	6.29307e-06
ENSG00000100258	LMF2	0.148207	7.54808	3.84228e-07	6.43428e-06
ENSG00000117616	RSRP1	0.218604	6.21457	3.88142e-07	6.4904e-06
ENSG00000165655	ZNF503	0.206603	6.30779	3.94477e-07	6.58679e-06
ENSG00000130005	GAMT	0.270464	5.33105	3.96936e-07	6.61828e-06
ENSG00000072195	SPEG	0.198397	6.83339	4.02891e-07	6.70787e-06
ENSG00000250479	CHCHD10	0.264495	4.91688	4.04994e-07	6.72528e-06
ENSG00000167965	MLST8	0.278792	5.65809	4.05102e-07	6.72528e-06
ENSG00000136848	DAB2IP	0.263578	4.85354	4.08945e-07	6.77932e-06
ENSG00000088038	CNOT3	0.208201	5.62246	4.14441e-07	6.86057e-06
ENSG00000141034	GID4	0.275541	4.69932	4.21128e-07	6.96129e-06
ENSG00000047410	TPR	-0.179916	7.60494	4.27532e-07	7.05703e-06
ENSG00000101367	MAPRE1	-0.150932	7.32627	4.28426e-07	7.06168e-06
ENSG00000146731	CCT6A	-0.13423	7.9719	4.31325e-07	7.09015e-06
ENSG00000251369	ZNF550	0.51545	2.92493	4.31382e-07	7.09015e-06
ENSG00000099625	CBARP	0.457126	3.64659	4.34265e-07	7.12738e-06
ENSG00000163428	LRRC58	-0.191784	6.72193	4.38393e-07	7.16968e-06
ENSG00000284024		0.296397	4.61103	4.38546e-07	7.16968e-06
ENSG00000131738	KRT33B	0.249597	6.43509	4.38706e-07	7.16968e-06
ENSG00000213553	RPLP0P6	0.481657	3.53003	4.41156e-07	7.19952e-06
ENSG00000135926	TMBIM1	0.145018	7.77439	4.50651e-07	7.34408e-06
ENSG00000113441	LNPEP	-0.259406	6.45219	4.51489e-07	7.34736e-06
ENSG00000233762		0.664252	2.24157	4.54736e-07	7.38979e-06
ENSG00000110717	NDUFS8	0.17148	6.32454	4.57698e-07	7.42745e-06
ENSG00000135480	KRT7	0.102779	10.5418	4.59717e-07	7.44914e-06
ENSG00000076604	TRAF4	0.225138	5.7549	4.60534e-07	7.44914e-06
ENSG00000132879	FBXO44	0.239115	5.37399	4.60971e-07	7.44914e-06
ENSG00000159792	PSKH1	0.233908	5.45474	4.65107e-07	7.50128e-06
ENSG00000010295	IFFO1	0.265491	4.88362	4.65498e-07	7.50128e-06
ENSG00000023516	AKAP11	-0.240035	6.36127	4.66906e-07	7.51348e-06
ENSG00000177225	GATD1	0.139055	7.56426	4.73407e-07	7.60748e-06
ENSG00000099899	TRMT2A	0.242608	5.24253	4.74604e-07	7.6161e-06
ENSG00000124193	SRSF6	-0.155116	7.7581	4.76118e-07	7.62979e-06
ENSG00000168209	DDIT4	0.273478	5.82572	4.77906e-07	7.64782e-06
ENSG00000133597	ADCK2	0.274773	4.89002	4.86507e-07	7.77468e-06
ENSG00000169221	TBC1D10B	0.161109	6.4508	4.89691e-07	7.81474e-06
ENSG00000006282	SPATA20	0.159583	7.01252	4.95195e-07	7.89165e-06
ENSG00000172273	HINFP	0.25204	4.96699	4.99821e-07	7.94866e-06
ENSG00000109805	NCAPG	-0.16763	6.274	5.0015e-07	7.94866e-06
ENSG00000134313	KIDINS220	-0.173431	6.40218	5.06094e-07	8.02817e-06
ENSG00000103657	HERC1	-0.277615	5.23287	5.06544e-07	8.02817e-06
ENSG00000136810	TXN	-0.164268	7.19019	5.11101e-07	8.08928e-06
ENSG00000143369	ECM1	0.184661	6.78174	5.11987e-07	8.0922e-06
ENSG00000136527	TRA2B	-0.155335	7.02513	5.2229e-07	8.24375e-06
ENSG00000177990	DPY19L2	-0.55627	2.77993	5.26248e-07	8.29139e-06
ENSG00000108840	HDAC5	0.2871	5.00796	5.26745e-07	8.29139e-06
ENSG00000168385	SEPT2	-0.0994333	9.01505	5.35043e-07	8.41052e-06
ENSG00000105063	PPP6R1	0.171068	6.79307	5.39225e-07	8.45838e-06
ENSG00000175634	RPS6KB2	0.215392	5.39941	5.39553e-07	8.45838e-06
ENSG00000135924	DNAJB2	0.158977	7.1889	5.43286e-07	8.50534e-06
ENSG00000153201	RANBP2	-0.21999	7.03482	5.52682e-07	8.64071e-06
ENSG00000100592	DAAM1	-0.290141	4.84007	5.60846e-07	8.75649e-06
ENSG00000115306	SPTBN1	-0.125301	9.63137	5.77935e-07	9.01111e-06
ENSG00000164070	HSPA4L	-0.188413	6.45667	5.84383e-07	9.09934e-06
ENSG00000171302	CANT1	0.140877	7.20212	5.89113e-07	9.16063e-06
ENSG00000161638	ITGA5	0.108591	8.69012	5.91372e-07	9.18338e-06
ENSG00000134470	IL15RA	0.414242	3.60911	6.00207e-07	9.30226e-06
ENSG00000134852	CLOCK	-0.227805	5.8295	6.01019e-07	9.30226e-06
ENSG00000080824	HSP90AA1	-0.128184	10.256	6.01446e-07	9.30226e-06
ENSG00000119335	SET	-0.120673	8.71188	6.10963e-07	9.43681e-06
ENSG00000067191	CACNB1	0.361629	3.96235	6.15582e-07	9.49179e-06
ENSG00000108582	CPD	-0.160261	8.02298	6.16168e-07	9.49179e-06
ENSG00000129194	SOX15	0.450358	3.27788	6.20676e-07	9.54848e-06
ENSG00000091157	WDR7	-0.281865	4.65249	6.25374e-07	9.60794e-06
ENSG00000166147		-0.269423	8.59031	6.27973e-07	9.63504e-06
ENSG00000169230	PRELID1	0.186879	6.09337	6.30259e-07	9.65728e-06
ENSG00000167566	NCKAP5L	0.258151	5.5542	6.35687e-07	9.72753e-06
ENSG00000143933	CALM2	-0.14412	8.65278	6.39365e-07	9.77086e-06
ENSG00000169692	AGPAT2	0.208342	5.99273	6.41922e-07	9.79695e-06
ENSG00000108468	CBX1	-0.135883	7.58677	6.63794e-07	1.01174e-05
ENSG00000143507	DUSP10	0.24751	6.02134	6.67604e-07	1.0162e-05
ENSG00000068079	IFI35	0.237624	5.30149	6.71296e-07	1.02005e-05
ENSG00000140995	DEF8	0.181573	6.03752	6.71902e-07	1.02005e-05
ENSG00000112759	SLC29A1	0.160264	7.34417	6.77819e-07	1.02768e-05
ENSG00000069667	RORA	-0.303333	5.4323	6.98786e-07	1.05808e-05
ENSG00000133247	KMT5C	0.467498	3.23404	7.00448e-07	1.05921e-05
ENSG00000167395	ZNF646	0.263732	5.10759	7.06244e-07	1.06658e-05
ENSG00000088205	DDX18	-0.162928	6.37714	7.08872e-07	1.06915e-05
ENSG00000243449	C4orf48	0.281081	4.59343	7.26754e-07	1.09468e-05
ENSG00000122958	VPS26A	-0.164882	6.98457	7.34633e-07	1.10511e-05
ENSG00000159399	HK2	-0.139201	7.5437	7.40026e-07	1.11177e-05
ENSG00000130202	NECTIN2	0.150746	7.07205	7.42924e-07	1.11468e-05
ENSG00000160972	PPP1R16A	0.237283	5.91401	7.52303e-07	1.12728e-05
ENSG00000184164	CRELD2	0.187969	5.92746	7.6049e-07	1.13807e-05
ENSG00000164949	GEM	0.20646	6.55629	7.66395e-07	1.14542e-05
ENSG00000175166	PSMD2	-0.0948033	9.67964	7.70457e-07	1.15e-05
ENSG00000118418	HMGN3	-0.320868	4.61457	7.75282e-07	1.15571e-05
ENSG00000128340	RAC2	0.285875	4.67308	7.83183e-07	1.16598e-05
ENSG00000093010	COMT	0.170145	6.79577	7.98869e-07	1.1878e-05
ENSG00000103034	NDRG4	0.180074	6.66515	8.061e-07	1.19701e-05
ENSG00000182287	AP1S2	-0.170236	6.43081	8.10766e-07	1.20239e-05
ENSG00000110697	PITPNM1	0.187009	6.82906	8.12932e-07	1.20406e-05
ENSG00000046604	DSG2	-0.126136	8.33981	8.14362e-07	1.20463e-05
ENSG00000033178	UBA6	-0.158034	6.81688	8.33272e-07	1.23006e-05
ENSG00000146918	NCAPG2	-0.159585	6.27402	8.33684e-07	1.23006e-05
ENSG00000162302	RPS6KA4	0.163122	7.02397	8.42134e-07	1.24094e-05
ENSG00000102858	MGRN1	0.170519	6.66405	8.53314e-07	1.25581e-05
ENSG00000137166	FOXP4	0.260035	6.16449	8.71703e-07	1.28124e-05
ENSG00000146433	TMEM181	-0.170104	6.3933	8.7865e-07	1.2898e-05
ENSG00000173821		-0.301945	7.67193	8.81229e-07	1.29195e-05
ENSG00000248527	MTATP6P1	0.304493	8.90743	8.92044e-07	1.30499e-05
ENSG00000175390	EIF3F	0.127284	7.80223	8.92387e-07	1.30499e-05
ENSG00000100316	RPL3	0.106613	10.5775	9.04166e-07	1.32054e-05
ENSG00000270647	TAF15	-0.137585	7.56141	9.25878e-07	1.35054e-05
ENSG00000168062	BATF2	0.488008	3.01019	9.35546e-07	1.36292e-05
ENSG00000053770	AP5M1	-0.207408	5.59118	9.39718e-07	1.36727e-05
ENSG00000101596	SMCHD1	-0.193923	6.35906	9.52487e-07	1.38411e-05
ENSG00000172059	KLF11	-0.313174	4.57484	9.57087e-07	1.38904e-05
ENSG00000112379	ARFGEF3	-0.255185	6.71085	9.62511e-07	1.39516e-05
ENSG00000112902	SEMA5A	-0.227346	6.23857	9.68006e-07	1.40136e-05
ENSG00000235162	C12orf75	-0.158808	7.33987	9.72162e-07	1.40561e-05
ENSG00000104093	DMXL2	-0.35624	4.73103	9.74284e-07	1.40692e-05
ENSG00000129128	SPCS3	-0.159302	7.6856	9.86542e-07	1.42284e-05
ENSG00000109320	NFKB1	0.220022	5.61756	9.89656e-07	1.42555e-05
ENSG00000126709	IFI6	0.201793	8.28155	9.91873e-07	1.42696e-05
ENSG00000163739	CXCL1	-0.320802	4.33202	1.01034e-06	1.45171e-05
ENSG00000196230	TUBB	-0.0897211	10.1072	1.013e-06	1.45373e-05
ENSG00000107140	TESK1	0.25321	5.01998	1.01625e-06	1.45658e-05
ENSG00000091527	CDV3	-0.139543	8.44663	1.02424e-06	1.46621e-05
ENSG00000057663	ATG5	-0.254532	5.35373	1.04623e-06	1.49518e-05
ENSG00000185236	RAB11B	0.180592	6.92971	1.04706e-06	1.49518e-05
ENSG00000151498	ACAD8	0.234557	5.19793	1.05189e-06	1.50021e-05
ENSG00000177600	RPLP2	0.128655	9.0266	1.0579e-06	1.50693e-05
ENSG00000139687	RB1	-0.156788	7.10628	1.06393e-06	1.51364e-05
ENSG00000106346	USP42	0.359273	3.97714	1.07064e-06	1.52132e-05
ENSG00000203668	CHML	-0.253421	5.4849	1.07448e-06	1.52489e-05
ENSG00000125734	GPR108	0.181581	6.04034	1.08214e-06	1.53387e-05
ENSG00000077097	TOP2B	-0.164345	7.17811	1.09293e-06	1.54727e-05
ENSG00000160570	DEDD2	0.249062	4.92551	1.10052e-06	1.5561e-05
ENSG00000083857	FAT1	-0.31551	8.89864	1.10278e-06	1.55739e-05
ENSG00000122390	NAA60	0.248155	5.49038	1.11296e-06	1.56985e-05
ENSG00000164951	PDP1	-0.152453	7.26396	1.14872e-06	1.61718e-05
ENSG00000158792	SPATA2L	0.426528	3.34758	1.14932e-06	1.61718e-05
ENSG00000099822	HCN2	0.543583	2.70977	1.16414e-06	1.63603e-05
ENSG00000168159	RNF187	0.163201	7.36011	1.19656e-06	1.67955e-05
ENSG00000165312	OTUD1	0.259331	5.29185	1.23921e-06	1.7373e-05
ENSG00000148019	CEP78	-0.257762	5.04228	1.25876e-06	1.76257e-05
ENSG00000050820	BCAR1	0.151242	7.97984	1.26375e-06	1.76741e-05
ENSG00000228253	MT-ATP8	0.263027	8.72459	1.27245e-06	1.77742e-05
ENSG00000185278	ZBTB37	-0.41054	3.53806	1.28608e-06	1.79429e-05
ENSG00000122490	PQLC1	0.208662	5.8536	1.31993e-06	1.83929e-05
ENSG00000188042	ARL4C	-0.116609	8.28399	1.35716e-06	1.88889e-05
ENSG00000123159	GIPC1	0.156487	8.4965	1.36998e-06	1.90444e-05
ENSG00000137834	SMAD6	-0.233412	5.18604	1.37323e-06	1.90666e-05
ENSG00000174903	RAB1B	0.1611	7.17968	1.38859e-06	1.92566e-05
ENSG00000274180	NATD1	0.329654	4.12325	1.39823e-06	1.93671e-05
ENSG00000109586	GALNT7	-0.153134	6.39271	1.4023e-06	1.94001e-05
ENSG00000111602	TIMELESS	-0.163554	6.48276	1.42809e-06	1.97332e-05
ENSG00000101181	MTG2	0.27475	4.58645	1.43608e-06	1.982e-05
ENSG00000138772	ANXA3	-0.163308	8.24168	1.43937e-06	1.98416e-05
ENSG00000138160	KIF11	-0.144763	6.64775	1.46039e-06	2.01074e-05
ENSG00000105732	ZNF574	0.334776	4.2742	1.48295e-06	2.03937e-05
ENSG00000178209	PLEC	-0.218985	10.6527	1.51081e-06	2.0732e-05
ENSG00000134247	PTGFRN	-0.179976	6.52262	1.51244e-06	2.0732e-05
ENSG00000001629	ANKIB1	-0.155922	6.94192	1.51294e-06	2.0732e-05
ENSG00000096696	DSP	-0.201985	8.38216	1.52636e-06	2.08718e-05
ENSG00000070087	PFN2	-0.134712	7.5499	1.52756e-06	2.08718e-05
ENSG00000115289	PCGF1	0.435075	3.43164	1.52857e-06	2.08718e-05
ENSG00000130449	ZSWIM6	-0.185563	5.96448	1.55878e-06	2.12592e-05
ENSG00000154310	TNIK	-0.138936	7.91586	1.56703e-06	2.13463e-05
ENSG00000089159	PXN	0.127102	8.37428	1.57155e-06	2.13778e-05
ENSG00000197982	C1orf122	0.290401	5.13326	1.57304e-06	2.13778e-05
ENSG00000166016	ABTB2	0.244117	5.4544	1.57803e-06	2.14203e-05
ENSG00000092929	UNC13D	0.13546	8.57014	1.59484e-06	2.16231e-05
ENSG00000211460	TSN	-0.187432	6.54609	1.61652e-06	2.18913e-05
ENSG00000014216	CAPN1	0.116873	8.22342	1.66655e-06	2.25424e-05
ENSG00000120616	EPC1	-0.355557	4.11266	1.68008e-06	2.26987e-05
ENSG00000095787	WAC	0.143512	7.14681	1.683e-06	2.27117e-05
ENSG00000143469	SYT14	-0.332372	4.08621	1.70339e-06	2.296e-05
ENSG00000197930	ERO1A	-0.123697	8.59331	1.71705e-06	2.3117e-05
ENSG00000070061	ELP1	-0.181347	6.3809	1.72885e-06	2.32488e-05
ENSG00000183087	GAS6	0.136328	7.13608	1.73163e-06	2.32591e-05
ENSG00000117523	PRRC2C	-0.197045	7.74061	1.7657e-06	2.36892e-05
ENSG00000162433	AK4	-0.134359	7.34142	1.79088e-06	2.39822e-05
ENSG00000134318	ROCK2	-0.21991	6.29932	1.7917e-06	2.39822e-05
ENSG00000112159	MDN1	-0.325142	5.33599	1.81122e-06	2.42153e-05
ENSG00000091656	ZFHX4	-0.319676	4.57145	1.85772e-06	2.48083e-05
ENSG00000170759	KIF5B	-0.133752	8.0474	1.91963e-06	2.56054e-05
ENSG00000109736	MFSD10	0.159831	7.66931	1.92866e-06	2.56821e-05
ENSG00000114331	ACAP2	-0.200078	5.50745	1.92983e-06	2.56821e-05
ENSG00000076706		0.27371	5.51909	1.9351e-06	2.57225e-05
ENSG00000163453	IGFBP7	0.116956	9.39767	1.94799e-06	2.58641e-05
ENSG00000063660	GPC1	0.142934	8.39243	1.96232e-06	2.60244e-05
ENSG00000011028		0.187443	5.6374	1.96939e-06	2.60882e-05
ENSG00000166289	PLEKHF1	0.591963	2.36845	1.97502e-06	2.61328e-05
ENSG00000115464	USP34	-0.229521	7.11198	2.01028e-06	2.65419e-05
ENSG00000133835	HSD17B4	-0.15571	6.77655	2.01054e-06	2.65419e-05
ENSG00000080986	NDC80	-0.23121	5.36934	2.01882e-06	2.66207e-05
ENSG00000070367	EXOC5	-0.146333	6.9413	2.02561e-06	2.66797e-05
ENSG00000109089	CDR2L	0.207128	5.97431	2.05773e-06	2.70719e-05
ENSG00000164125	GASK1B	-0.411742	3.74153	2.07197e-06	2.72282e-05
ENSG00000228300	C19orf24	0.261243	5.05709	2.11825e-06	2.78047e-05
ENSG00000070214	SLC44A1	-0.151571	6.50491	2.15965e-06	2.83159e-05
ENSG00000115084	SLC35F5	-0.177775	7.01253	2.18777e-06	2.86206e-05
ENSG00000197563	PIGN	-0.232678	5.31871	2.18785e-06	2.86206e-05
ENSG00000126705	AHDC1	0.169432	6.95111	2.19173e-06	2.86208e-05
ENSG00000091409	ITGA6	-0.124055	7.94183	2.19282e-06	2.86208e-05
ENSG00000114796	KLHL24	0.252458	4.76117	2.20083e-06	2.86929e-05
ENSG00000231925	TAPBP	0.119164	8.09573	2.24439e-06	2.92278e-05
ENSG00000168994	PXDC1	0.194602	5.68546	2.24725e-06	2.9232e-05
ENSG00000134575	ACP2	0.200052	5.9032	2.25835e-06	2.93432e-05
ENSG00000105520	PLPPR2	0.304136	5.07585	2.2716e-06	2.94823e-05
ENSG00000167797	CDK2AP2	0.178362	6.43989	2.2822e-06	2.95865e-05
ENSG00000217128	FNIP1	-0.181028	6.11852	2.30583e-06	2.98593e-05
ENSG00000102882	MAPK3	0.175338	6.25134	2.32026e-06	3.00125e-05
ENSG00000198840	MT-ND3	0.330176	8.81912	2.35296e-06	3.04014e-05
ENSG00000187079	TEAD1	-0.173735	8.2796	2.3677e-06	3.05326e-05
ENSG00000197102	DYNC1H1	-0.291784	9.38454	2.3709e-06	3.05326e-05
ENSG00000167747	C19orf48	0.199735	6.00158	2.37175e-06	3.05326e-05
ENSG00000072609	CHFR	0.223115	5.13035	2.3737e-06	3.05326e-05
ENSG00000137812	KNL1	-0.328536	4.64139	2.39434e-06	3.07637e-05
ENSG00000120800	UTP20	-0.250247	5.2765	2.41484e-06	3.09927e-05
ENSG00000132563	REEP2	0.219201	5.23931	2.42081e-06	3.10348e-05
ENSG00000101557	USP14	-0.140783	7.10099	2.47729e-06	3.17236e-05
ENSG00000196323	ZBTB44	-0.177306	6.28235	2.64111e-06	3.3784e-05
ENSG00000166311	SMPD1	0.150207	7.28601	2.64715e-06	3.38238e-05
ENSG00000173230	GOLGB1	-0.245936	7.27149	2.66131e-06	3.3884e-05
ENSG00000120694	HSPH1	-0.140639	7.2724	2.6617e-06	3.3884e-05
ENSG00000184678	HIST2H2BE	-0.692318	2.0653	2.66197e-06	3.3884e-05
ENSG00000158417	EIF5B	-0.150803	7.21969	2.66362e-06	3.3884e-05
ENSG00000160679	CHTOP	-0.183743	5.70153	2.67196e-06	3.39527e-05
ENSG00000109919	MTCH2	-0.139187	7.52927	2.74581e-06	3.48528e-05
ENSG00000166598	HSP90B1	0.096899	11.2113	2.77336e-06	3.51635e-05
ENSG00000138448	ITGAV	-0.119698	9.37867	2.77639e-06	3.51635e-05
ENSG00000103202	NME4	0.157723	6.99271	2.80153e-06	3.54431e-05
ENSG00000101187	SLCO4A1	0.236321	5.51988	2.82342e-06	3.56809e-05
ENSG00000162244	RPL29	0.116673	8.61274	2.83602e-06	3.57346e-05
ENSG00000238227	TMEM250	0.187286	6.07178	2.83612e-06	3.57346e-05
ENSG00000171700	RGS19	0.413444	3.34872	2.83696e-06	3.57346e-05
ENSG00000070718	AP3M2	0.258405	4.90197	2.88377e-06	3.62845e-05
ENSG00000198832	SELENOM	0.272168	4.9442	2.90062e-06	3.64568e-05
ENSG00000159363	ATP13A2	0.162094	6.60934	2.91034e-06	3.65392e-05
ENSG00000106771	TMEM245	-0.134134	7.25919	2.94402e-06	3.69219e-05
ENSG00000132646	PCNA	-0.149066	7.46076	2.94836e-06	3.69361e-05
ENSG00000141232	TOB1	0.210432	5.5545	2.95445e-06	3.69722e-05
ENSG00000153827	TRIP12	-0.12552	7.95288	3.01623e-06	3.77045e-05
ENSG00000168488	ATXN2L	0.146019	7.20116	3.15836e-06	3.94385e-05
ENSG00000168397	ATG4B	0.185134	5.92424	3.21259e-06	4.00723e-05
ENSG00000004846	ABCB5	-0.315381	5.60031	3.24967e-06	4.0491e-05
ENSG00000071205	ARHGAP10	-0.209204	5.72636	3.27399e-06	4.07501e-05
ENSG00000166888	STAT6	0.126348	7.90767	3.28211e-06	4.0807e-05
ENSG00000139636	LMBR1L	0.326626	4.24494	3.2857e-06	4.08077e-05
ENSG00000130589	HELZ2	0.236492	6.78617	3.30853e-06	4.10472e-05
ENSG00000112511	PHF1	0.179681	5.84406	3.32611e-06	4.12209e-05
ENSG00000168268	NT5DC2	0.131858	7.80813	3.37217e-06	4.17468e-05
ENSG00000171992	SYNPO	0.174717	6.14141	3.41557e-06	4.22388e-05
ENSG00000090060	PAPOLA	-0.145806	7.69822	3.42112e-06	4.22622e-05
ENSG00000131016	AKAP12	-0.145676	7.74128	3.4626e-06	4.27289e-05
ENSG00000105518	TMEM205	0.317357	4.07042	3.4911e-06	4.30345e-05
ENSG00000109065	NAT9	0.293449	4.8297	3.50824e-06	4.31731e-05
ENSG00000161800	RACGAP1	-0.146302	6.86253	3.51002e-06	4.31731e-05
ENSG00000065243	PKN2	-0.170063	6.51787	3.51357e-06	4.31731e-05
ENSG00000177542	SLC25A22	0.197407	5.9121	3.57587e-06	4.38919e-05
ENSG00000102910	LONP2	-0.152221	6.5772	3.61047e-06	4.4241e-05
ENSG00000072518	MARK2	0.163312	6.29425	3.61242e-06	4.4241e-05
ENSG00000112769	LAMA4	-0.12849	8.01369	3.62239e-06	4.4241e-05
ENSG00000106538	RARRES2	0.117826	9.56835	3.6226e-06	4.4241e-05
ENSG00000136603	SKIL	-0.174012	5.91405	3.62414e-06	4.4241e-05
ENSG00000159842	ABR	0.107461	8.72408	3.62909e-06	4.4241e-05
ENSG00000112742	TTK	-0.220888	5.36829	3.63425e-06	4.4241e-05
ENSG00000114120	SLC25A36	-0.166883	7.15677	3.63609e-06	4.4241e-05
ENSG00000184486	POU3F2	0.326074	4.31478	3.64037e-06	4.4241e-05
ENSG00000213465	ARL2	0.190396	5.62063	3.64306e-06	4.4241e-05
ENSG00000173918	C1QTNF1	0.328416	4.47285	3.64649e-06	4.4241e-05
ENSG00000102287	GABRE	0.322675	4.18812	3.66035e-06	4.43626e-05
ENSG00000104518	GSDMD	0.217062	5.62277	3.69111e-06	4.46884e-05
ENSG00000164104	HMGB2	-0.132171	7.35781	3.70353e-06	4.47917e-05
ENSG00000176720	BOK	0.143142	7.01779	3.70989e-06	4.48217e-05
ENSG00000160445	ZER1	0.170723	6.35668	3.73501e-06	4.50779e-05
ENSG00000167779	IGFBP6	0.182417	7.03606	3.73979e-06	4.50886e-05
ENSG00000182199	SHMT2	0.132306	7.22723	3.75745e-06	4.52541e-05
ENSG00000128524	ATP6V1F	0.205573	5.885	3.81744e-06	4.59287e-05
ENSG00000090889	KIF4A	-0.228458	5.76058	3.82473e-06	4.59685e-05
ENSG00000198715	GLMP	0.17604	6.63231	3.83521e-06	4.60464e-05
ENSG00000138735	PDE5A	-0.318323	4.10255	3.8991e-06	4.67649e-05
ENSG00000170421	KRT8	0.0927734	9.67794	3.9074e-06	4.68158e-05
ENSG00000188112	C6orf132	0.211928	6.01528	3.92645e-06	4.69952e-05
ENSG00000114850	SSR3	-0.0977258	9.34097	3.93384e-06	4.70348e-05
ENSG00000167962	ZNF598	0.194095	5.96046	3.9547e-06	4.7194e-05
ENSG00000010292	NCAPD2	-0.137054	7.54684	3.95533e-06	4.7194e-05
ENSG00000105270	CLIP3	0.233646	5.31773	3.95988e-06	4.71995e-05
ENSG00000064601	CTSA	0.134474	8.09814	3.99004e-06	4.75099e-05
ENSG00000185499	MUC1	0.22189	5.29443	4.01464e-06	4.77535e-05
ENSG00000157168	NRG1	-0.235928	5.13527	4.04415e-06	4.8055e-05
ENSG00000120306	CYSTM1	0.154271	6.84229	4.05959e-06	4.81889e-05
ENSG00000134686	PHC2	0.135261	7.46568	4.14663e-06	4.91715e-05
ENSG00000148841	ITPRIP	0.215277	6.06933	4.2076e-06	4.98432e-05
ENSG00000175866	BAIAP2	0.174695	6.15861	4.22167e-06	4.99586e-05
ENSG00000196642	RABL6	0.140522	6.99394	4.26053e-06	5.03668e-05
ENSG00000172869	DMXL1	-0.25709	5.61682	4.29595e-06	5.07336e-05
ENSG00000197044	ZNF441	-0.676865	2.30292	4.40426e-06	5.19594e-05
ENSG00000100299	ARSA	0.1982	5.669	4.41463e-06	5.20286e-05
ENSG00000129824	RPS4Y1	0.128908	7.38161	4.43223e-06	5.21582e-05
ENSG00000142186	SCYL1	0.137379	7.10718	4.43466e-06	5.21582e-05
ENSG00000130147	SH3BP4	0.157267	6.7294	4.50558e-06	5.29383e-05
ENSG00000177106	EPS8L2	0.136746	7.67084	4.51999e-06	5.30519e-05
ENSG00000112697	TMEM30A	-0.113988	8.43608	4.52445e-06	5.30519e-05
ENSG00000062485	CS	-0.128267	7.34707	4.54937e-06	5.32899e-05
ENSG00000249353	NPM1P27	0.703102	2.04947	4.55842e-06	5.33418e-05
ENSG00000115970	THADA	-0.290247	4.3532	4.56692e-06	5.33871e-05
ENSG00000107566	ERLIN1	-0.145647	6.57336	4.60241e-06	5.37476e-05
ENSG00000198168	SVIP	-0.1773	5.71485	4.68176e-06	5.46189e-05
ENSG00000057019	DCBLD2	-0.0743805	11.08	4.69347e-06	5.47003e-05
ENSG00000117650	NEK2	-0.306509	5.22125	4.70646e-06	5.47963e-05
ENSG00000125648	SLC25A23	0.126519	7.38628	4.74613e-06	5.52025e-05
ENSG00000278311	GGNBP2	-0.176577	6.26341	4.75854e-06	5.52911e-05
ENSG00000156970	BUB1B	-0.278514	4.73629	4.77451e-06	5.54208e-05
ENSG00000164292	RHOBTB3	-0.161081	6.86805	4.83334e-06	5.60473e-05
ENSG00000142534	RPS11	0.113714	9.20309	4.91482e-06	5.69349e-05
ENSG00000177051	FBXO46	0.373166	4.06014	5.00588e-06	5.78806e-05
ENSG00000014641	MDH1	-0.148756	7.23737	5.00648e-06	5.78806e-05
ENSG00000122359	ANXA11	0.135122	7.44513	5.05931e-06	5.84328e-05
ENSG00000173692	PSMD1	-0.136959	7.29519	5.07428e-06	5.85471e-05
ENSG00000063169	BICRA	0.313541	4.04606	5.08099e-06	5.85659e-05
ENSG00000143947	RPS27A	0.119748	8.59694	5.10803e-06	5.88188e-05
ENSG00000163430	FSTL1	-0.106837	9.60224	5.1655e-06	5.94213e-05
ENSG00000204859	ZBTB48	0.469101	3.53769	5.18e-06	5.95287e-05
ENSG00000171100	MTM1	-0.371848	3.6463	5.2153e-06	5.98748e-05
ENSG00000165732	DDX21	-0.14001	7.17624	5.22576e-06	5.99352e-05
ENSG00000116285	ERRFI1	-0.206168	5.84254	5.23519e-06	5.99725e-05
ENSG00000171681	ATF7IP	-0.171668	6.03142	5.2394e-06	5.99725e-05
ENSG00000178913	TAF7	-0.175314	6.12268	5.26301e-06	6.01829e-05
ENSG00000117318	ID3	-0.199353	6.1056	5.28698e-06	6.03972e-05
ENSG00000175137	SH3BP5L	0.149854	6.96482	5.3391e-06	6.08567e-05
ENSG00000116459	ATP5PB	-0.164702	6.8392	5.34116e-06	6.08567e-05
ENSG00000204713	TRIM27	0.194175	5.84108	5.34303e-06	6.08567e-05
ENSG00000103264	FBXO31	0.238949	5.18237	5.35633e-06	6.09324e-05
ENSG00000115694	STK25	0.117264	7.70463	5.36024e-06	6.09324e-05
ENSG00000100644	HIF1A	-0.0984902	9.5989	5.39128e-06	6.1225e-05
ENSG00000085719	CPNE3	-0.143778	7.05505	5.39845e-06	6.12461e-05
ENSG00000129250	KIF1C	0.113542	8.44571	5.52017e-06	6.25656e-05
ENSG00000140350	ANP32A	-0.149394	6.71371	5.62456e-06	6.36861e-05
ENSG00000024422	EHD2	0.100281	8.52862	5.73603e-06	6.48846e-05
ENSG00000099804	CDC34	0.174426	5.94343	5.74957e-06	6.4974e-05
ENSG00000104870	FCGRT	0.171002	6.1465	5.84313e-06	6.59668e-05
ENSG00000128731	HERC2	-0.279257	5.36589	5.86063e-06	6.60996e-05
ENSG00000197915	HRNR	-0.494028	2.8231	5.90657e-06	6.65528e-05
ENSG00000155256	ZFYVE27	0.230695	5.06836	5.91993e-06	6.66382e-05
ENSG00000180370	PAK2	-0.141984	7.21831	6.04683e-06	6.80004e-05
ENSG00000149596	JPH2	0.242995	4.74944	6.11395e-06	6.86881e-05
ENSG00000167772	ANGPTL4	0.231476	7.11146	6.21029e-06	6.97027e-05
ENSG00000157456	CCNB2	-0.1703	5.82218	6.22715e-06	6.98239e-05
ENSG00000179010	MRFAP1	-0.148374	8.27289	6.24283e-06	6.99318e-05
ENSG00000182004	SNRPE	-0.234296	5.46699	6.58056e-06	7.36435e-05
ENSG00000011132	APBA3	0.314798	4.00665	6.6227e-06	7.40433e-05
ENSG00000184545	DUSP8	0.214955	5.08332	6.67842e-06	7.4594e-05
ENSG00000061676	NCKAP1	-0.104897	8.1991	6.70584e-06	7.48278e-05
ENSG00000149260	CAPN5	0.150472	6.31574	6.96583e-06	7.76538e-05
ENSG00000176946	THAP4	0.179731	5.60988	6.99036e-06	7.78521e-05
ENSG00000179262	RAD23A	0.166904	6.51279	7.04179e-06	7.83387e-05
ENSG00000103249	CLCN7	0.127161	7.28257	7.04763e-06	7.83387e-05
ENSG00000131748	STARD3	0.180616	5.7047	7.2421e-06	8.04229e-05
ENSG00000109685	NSD2	-0.113268	8.28262	7.28538e-06	8.08257e-05
ENSG00000162496	DHRS3	0.228611	5.37187	7.31482e-06	8.10743e-05
ENSG00000174695	TMEM167A	-0.146764	6.70935	7.39921e-06	8.19112e-05
ENSG00000111266	DUSP16	0.222666	5.09225	7.40907e-06	8.19112e-05
ENSG00000089486	CDIP1	0.146412	6.80092	7.41162e-06	8.19112e-05
ENSG00000168958	MFF	-0.178571	6.23212	7.41959e-06	8.19208e-05
ENSG00000080200	CRYBG3	-0.267526	5.09178	7.4308e-06	8.19662e-05
ENSG00000148341	SH3GLB2	0.154178	6.91161	7.53202e-06	8.30033e-05
ENSG00000146083	RNF44	0.229529	5.30911	7.55779e-06	8.32078e-05
ENSG00000149547	EI24	-0.130261	7.71553	7.60664e-06	8.36658e-05
ENSG00000079931	MOXD1	-0.176266	6.00131	7.9461e-06	8.72344e-05
ENSG00000161011	SQSTM1	0.11388	9.9027	7.94621e-06	8.72344e-05
ENSG00000155816	FMN2	-0.324348	4.27054	8.05135e-06	8.83046e-05
ENSG00000177879	AP3S1	-0.191991	6.36896	8.18147e-06	8.96466e-05
ENSG00000133624	ZNF767P	0.339017	3.81061	8.26675e-06	9.0495e-05
ENSG00000125726		0.525698	2.74162	8.28289e-06	9.05858e-05
ENSG00000211445	GPX3	0.157524	7.43801	8.29319e-06	9.06125e-05
ENSG00000178927	CYBC1	0.21804	5.77809	8.37003e-06	9.13656e-05
ENSG00000117395	EBNA1BP2	-0.197683	5.63871	8.38761e-06	9.13867e-05
ENSG00000169592	INO80E	0.187827	5.48575	8.38864e-06	9.13867e-05
ENSG00000150764	DIXDC1	-0.15927	6.62427	8.39572e-06	9.13867e-05
ENSG00000167702	KIFC2	0.176519	6.72975	8.43316e-06	9.17076e-05
ENSG00000167615	LENG8	0.205683	8.34949	8.56118e-06	9.30122e-05
ENSG00000164081	TEX264	0.202802	5.21293	8.64099e-06	9.37909e-05
ENSG00000175920	DOK7	0.403162	3.26545	8.70897e-06	9.44399e-05
ENSG00000100139	MICALL1	0.110988	8.09723	8.71977e-06	9.44683e-05
ENSG00000107438	PDLIM1	0.14375	7.19337	8.78911e-06	9.5123e-05
ENSG00000072849	DERL2	-0.18212	5.67221	8.79669e-06	9.5123e-05
ENSG00000162065	TBC1D24	0.314188	4.00028	8.89509e-06	9.60969e-05
ENSG00000141447	OSBPL1A	-0.156955	6.25654	8.97951e-06	9.69182e-05
ENSG00000164190	NIPBL	-0.177039	6.00427	9.02739e-06	9.7344e-05
ENSG00000169871	TRIM56	0.145351	6.96807	9.26894e-06	9.98553e-05
ENSG00000166750	SLFN5	0.150525	6.963	9.32587e-06	0.000100304
ENSG00000143384	MCL1	0.102806	8.10648	9.32793e-06	0.000100304
ENSG00000115756	HPCAL1	0.123534	7.73543	9.34984e-06	0.000100445
ENSG00000213676	ATF6B	0.158002	6.32474	9.36318e-06	0.000100495
ENSG00000165724	ZMYND19	0.195996	5.29826	9.53421e-06	0.000102236
ENSG00000086827	ZW10	-0.211608	5.44818	9.57985e-06	0.00010263
ENSG00000180229	HERC2P3	0.469006	2.92659	9.65903e-06	0.000103382
ENSG00000137710	RDX	-0.115527	8.31905	9.81205e-06	0.000104923
ENSG00000114923	SLC4A3	0.180582	5.85242	9.8353e-06	0.000105051
ENSG00000112096	SOD2	0.114395	9.18575	9.8423e-06	0.000105051
ENSG00000197858	GPAA1	0.137701	7.65027	9.88746e-06	0.000105436
ENSG00000115364	MRPL19	-0.21589	5.67191	9.95551e-06	0.000106063
ENSG00000152223	EPG5	-0.185083	7.41232	1.00176e-05	0.000106553
ENSG00000105879	CBLL1	0.225004	4.95549	1.002e-05	0.000106553
ENSG00000145246	ATP10D	-0.201295	5.33375	1.01714e-05	0.000108065
ENSG00000082805	ERC1	-0.159193	6.91023	1.03528e-05	0.00010989
ENSG00000092295	TGM1	0.236795	5.42041	1.03997e-05	0.000110286
ENSG00000143816	WNT9A	0.340236	4.15711	1.0535e-05	0.000111619
ENSG00000113716	HMGXB3	0.159558	6.26908	1.0671e-05	0.000112956
ENSG00000100503	NIN	-0.209739	6.37414	1.07778e-05	0.000113982
ENSG00000127511	SIN3B	0.185877	6.27828	1.08396e-05	0.00011453
ENSG00000072778	ACADVL	0.119016	9.26291	1.08983e-05	0.000115046
ENSG00000108654	DDX5	-0.129218	8.91871	1.09804e-05	0.000115806
ENSG00000125826	RBCK1	0.164722	6.83928	1.11313e-05	0.00011729
ENSG00000115091	ACTR3	-0.11534	8.07101	1.11513e-05	0.000117394
ENSG00000197632	SERPINB2	0.266742	5.22531	1.12786e-05	0.000118625
ENSG00000135698	MPHOSPH6	-0.23786	4.75332	1.14587e-05	0.00012041
ENSG00000168310	IRF2	0.244838	4.65425	1.1488e-05	0.000120609
ENSG00000119632	IFI27L2	0.215363	5.3108	1.15934e-05	0.000121604
ENSG00000160469	BRSK1	0.319342	3.86456	1.17602e-05	0.000123242
ENSG00000150991	UBC	-0.101824	9.53076	1.18139e-05	0.000123692
ENSG00000096746	HNRNPH3	-0.141975	7.13954	1.1906e-05	0.000124532
ENSG00000149743	TRPT1	0.212976	5.26	1.19157e-05	0.000124532
ENSG00000127415	IDUA	0.23005	5.2275	1.20271e-05	0.000125582
ENSG00000137575	SDCBP	-0.11691	8.53039	1.20495e-05	0.000125703
ENSG00000151135	TMEM263	-0.130366	6.89826	1.20605e-05	0.000125703
ENSG00000164754	RAD21	-0.117731	7.67977	1.20899e-05	0.000125785
ENSG00000067048	DDX3Y	-0.142333	6.46198	1.20901e-05	0.000125785
ENSG00000071859	FAM50A	0.150114	7.10871	1.2251e-05	0.000127345
ENSG00000186111	PIP5K1C	0.137553	6.77795	1.2287e-05	0.000127603
ENSG00000174306	ZHX3	-0.170881	6.39395	1.2528e-05	0.000129989
ENSG00000110011	DNAJC4	0.244148	4.65711	1.26286e-05	0.000130825
ENSG00000122515	ZMIZ2	0.152677	7.53305	1.26318e-05	0.000130825
ENSG00000152661	GJA1	-0.124539	7.45381	1.26426e-05	0.000130825
ENSG00000167693	NXN	0.195037	5.79016	1.27229e-05	0.000131538
ENSG00000167996	FTH1	0.137934	11.4371	1.28377e-05	0.000132607
ENSG00000254815		0.50509	2.73542	1.29939e-05	0.000134099
ENSG00000166479	TMX3	-0.187128	6.46552	1.30168e-05	0.000134216
ENSG00000070444	MNT	-0.201218	5.3591	1.30654e-05	0.000134597
ENSG00000152402	GUCY1A2	-0.295303	4.94501	1.31017e-05	0.000134851
ENSG00000163132	MSX1	0.366505	3.48673	1.31662e-05	0.000135394
ENSG00000178105	DDX10	-0.259127	4.73312	1.33185e-05	0.000136837
ENSG00000137207	YIPF3	0.134687	6.66742	1.33877e-05	0.000137427
ENSG00000145734	BDP1	-0.222776	5.71552	1.35128e-05	0.000138587
ENSG00000204227	RING1	0.176572	5.77604	1.35922e-05	0.000139242
ENSG00000141524	TMC6	0.338474	3.72496	1.36008e-05	0.000139242
ENSG00000127561	SYNGR3	0.219116	4.92911	1.36459e-05	0.00013958
ENSG00000213445	SIPA1	0.271361	4.5794	1.37953e-05	0.000140983
ENSG00000151458	ANKRD50	-0.219752	5.70941	1.38327e-05	0.000141241
ENSG00000066230	SLC9A3	0.364376	3.57654	1.39701e-05	0.000142517
ENSG00000003249	DBNDD1	0.177544	6.18619	1.39908e-05	0.000142602
ENSG00000007384	RHBDF1	0.222295	5.70536	1.40084e-05	0.000142656
ENSG00000067248	DHX29	-0.17015	5.88075	1.40277e-05	0.000142727
ENSG00000187244	BCAM	0.208798	5.44968	1.43423e-05	0.000145799
ENSG00000153310	FAM49B	-0.163616	5.80632	1.43669e-05	0.00014592
ENSG00000173581	CCDC106	0.253589	4.86548	1.47096e-05	0.00014927
ENSG00000106460	TMEM106B	-0.141661	6.62928	1.48128e-05	0.000150185
ENSG00000171425	ZNF581	0.28311	4.40488	1.496e-05	0.000151544
ENSG00000139990	DCAF5	0.167346	5.85739	1.50244e-05	0.000152063
ENSG00000131188	PRR7	0.291365	4.20298	1.50592e-05	0.000152282
ENSG00000162063	CCNF	0.204458	5.12728	1.50904e-05	0.000152464
ENSG00000168615	ADAM9	-0.0854426	9.7071	1.51663e-05	0.000152926
ENSG00000031003	FAM13B	-0.180653	5.80721	1.51679e-05	0.000152926
ENSG00000090372	STRN4	0.145485	6.26702	1.51759e-05	0.000152926
ENSG00000221983	UBA52	0.1179	8.62925	1.53155e-05	0.000154198
ENSG00000173064	HECTD4	-0.245469	5.87406	1.53767e-05	0.000154679
ENSG00000196422	PPP1R26	0.155198	5.92048	1.54721e-05	0.000155503
ENSG00000167325	RRM1	-0.12848	7.63422	1.54981e-05	0.000155628
ENSG00000114127	XRN1	-0.194085	5.4743	1.55645e-05	0.000156159
ENSG00000175573	C11orf68	0.144494	7.09962	1.56339e-05	0.00015672
ENSG00000164011	ZNF691	0.523747	2.45658	1.60068e-05	0.000160318
ENSG00000005238	FAM214B	0.14976	6.01815	1.64198e-05	0.000164312
ENSG00000096384	HSP90AB1	-0.0812398	10.169	1.65144e-05	0.000165115
ENSG00000204262	COL5A2	-0.124271	7.52011	1.65535e-05	0.000165363
ENSG00000140937	CDH11	0.130577	6.63051	1.68118e-05	0.000167799
ENSG00000144579	CTDSP1	0.15536	6.56829	1.70258e-05	0.000169787
ENSG00000128872	TMOD2	-0.278543	4.37774	1.75219e-05	0.000174583
ENSG00000198911	SREBF2	0.105047	8.30103	1.75481e-05	0.000174694
ENSG00000162512	SDC3	0.128016	6.68314	1.76145e-05	0.000175204
ENSG00000116005	PCYOX1	-0.122605	7.53728	1.76572e-05	0.000175477
ENSG00000100439	ABHD4	0.171716	5.62169	1.76782e-05	0.000175535
ENSG00000057608	GDI2	-0.112241	8.03736	1.78768e-05	0.000177353
ENSG00000156650	KAT6B	-0.215634	5.3277	1.78932e-05	0.000177364
ENSG00000116171	SCP2	-0.161484	7.0476	1.79384e-05	0.000177659
ENSG00000182979	MTA1	0.188693	6.47115	1.81622e-05	0.000179721
ENSG00000140044	JDP2	0.354712	3.4879	1.82161e-05	0.000180072
ENSG00000160211	G6PD	0.156361	7.07633	1.82288e-05	0.000180072
ENSG00000095015	MAP3K1	0.300418	3.99476	1.82555e-05	0.000180181
ENSG00000110696	C11orf58	-0.113788	7.80852	1.82903e-05	0.00018037
ENSG00000100083	GGA1	0.159201	5.88584	1.83508e-05	0.000180812
ENSG00000092148	HECTD1	-0.153326	7.55618	1.84069e-05	0.000181204
ENSG00000152894	PTPRK	-0.124801	7.23592	1.84219e-05	0.000181204
ENSG00000143815	LBR	-0.154539	6.63045	1.85417e-05	0.000182227
ENSG00000254726	MEX3A	0.506447	2.50592	1.8586e-05	0.000182506
ENSG00000089820	ARHGAP4	0.405564	3.14915	1.8678e-05	0.000183254
ENSG00000115977	AAK1	-0.205176	6.00735	1.87725e-05	0.000184025
ENSG00000159063	ALG8	-0.173748	5.86729	1.89625e-05	0.000185729
ENSG00000109787	KLF3	0.177944	5.81034	1.89967e-05	0.000185907
ENSG00000142156	COL6A1	0.189282	5.51733	1.90813e-05	0.000186434
ENSG00000162066	AMDHD2	0.234193	5.45352	1.91028e-05	0.000186434
ENSG00000161642	ZNF385A	0.235726	4.9093	1.91101e-05	0.000186434
ENSG00000102024	PLS3	-0.0999401	8.42052	1.91153e-05	0.000186434
ENSG00000144233	AMMECR1L	0.190103	5.29874	1.9255e-05	0.000187639
ENSG00000151779	NBAS	-0.190039	6.21343	1.94049e-05	0.00018894
ENSG00000163535	SGO2	-0.270532	5.4152	1.94286e-05	0.000188955
ENSG00000165886	UBTD1	0.214084	5.10405	1.94393e-05	0.000188955
ENSG00000197448	GSTK1	0.157522	5.86599	1.95e-05	0.000189387
ENSG00000100292	HMOX1	0.14413	6.986	1.95509e-05	0.000189721
ENSG00000144115	THNSL2	0.248983	4.51748	1.96278e-05	0.000190307
ENSG00000141934	PLPP2	0.391101	3.24049	1.97032e-05	0.000190878
ENSG00000203993	ARRDC1-AS1	0.334173	3.66851	1.99679e-05	0.00019328
ENSG00000104059	FAM189A1	0.479589	2.62295	2.01229e-05	0.000194617
ENSG00000165156	ZHX1	-0.177736	5.93432	2.01419e-05	0.000194637
ENSG00000147526	TACC1	-0.117385	8.24322	2.02002e-05	0.000195037
ENSG00000123562	MORF4L2	-0.113433	8.09669	2.02366e-05	0.000195069
ENSG00000197702	PARVA	-0.109063	7.73423	2.02373e-05	0.000195069
ENSG00000100625	SIX4	0.352257	3.52248	2.05934e-05	0.000198336
ENSG00000124496	TRERF1	-0.195075	5.24137	2.08221e-05	0.000200371
ENSG00000105355	PLIN3	0.122573	7.14656	2.10094e-05	0.000202006
ENSG00000229117	RPL41	0.124362	7.39115	2.14431e-05	0.000206004
ENSG00000173465	SSSCA1	0.271489	4.50608	2.15772e-05	0.00020712
ENSG00000159873	CCDC117	0.257256	5.01328	2.16066e-05	0.000207229
ENSG00000088298	EDEM2	0.186763	5.63401	2.22365e-05	0.000213094
ENSG00000125656	CLPP	0.170709	5.68128	2.23515e-05	0.000213996
ENSG00000130255	RPL36	0.153373	7.60316	2.23677e-05	0.000213996
ENSG00000085433	WDR47	0.213683	4.93825	2.23944e-05	0.000214074
ENSG00000197535	MYO5A	-0.205199	6.69478	2.24678e-05	0.000214597
ENSG00000168672	FAM84B	0.124334	7.58015	2.26828e-05	0.000216472
ENSG00000124201	ZNFX1	0.147548	7.44074	2.27433e-05	0.000216869
ENSG00000103126	AXIN1	0.194692	5.67584	2.28051e-05	0.000217279
ENSG00000149256	TENM4	-0.179265	6.44467	2.32064e-05	0.000220921
ENSG00000105372	RPS19	0.119085	9.52943	2.33167e-05	0.000221788
ENSG00000104852	SNRNP70	0.127936	8.14311	2.34177e-05	0.000222489
ENSG00000008130	NADK	0.129925	6.7465	2.3429e-05	0.000222489
ENSG00000114626	ABTB1	0.221267	4.83438	2.34873e-05	0.000222859
ENSG00000197226	TBC1D9B	0.0896892	8.47297	2.36073e-05	0.000223813
ENSG00000205903	ZNF316	0.178385	5.96023	2.37743e-05	0.000225211
ENSG00000169951	ZNF764	0.496023	2.75857	2.38268e-05	0.000225524
ENSG00000177628	GBA	0.119885	7.66197	2.4012e-05	0.000227091
ENSG00000121900	TMEM54	0.207111	5.31032	2.41136e-05	0.000227864
ENSG00000189057	FAM111B	-0.150521	6.17988	2.42762e-05	0.000229213
ENSG00000185787	MORF4L1	-0.122706	7.98338	2.43876e-05	0.000230077
ENSG00000090006	LTBP4	0.188082	6.39616	2.4755e-05	0.000233352
ENSG00000139289	PHLDA1	-0.12159	7.91846	2.48058e-05	0.00023364
ENSG00000171823	FBXL14	0.284124	4.31847	2.50564e-05	0.000235808
ENSG00000153767	GTF2E1	0.366244	3.48671	2.51193e-05	0.000236208
ENSG00000160007	ARHGAP35	-0.118647	8.33405	2.57355e-05	0.000241805
ENSG00000172239	PAIP1	-0.171468	5.79266	2.58131e-05	0.000242337
ENSG00000081026	MAGI3	-0.296647	4.7408	2.61161e-05	0.000244982
ENSG00000158710	TAGLN2	0.095667	9.26214	2.61999e-05	0.000245568
ENSG00000187676	B3GLCT	-0.196008	5.20877	2.6438e-05	0.000247599
ENSG00000162409	PRKAA2	-0.159551	5.9416	2.66797e-05	0.00024966
ENSG00000187531	SIRT7	0.207449	5.40448	2.67796e-05	0.000250392
ENSG00000170606	HSPA4	-0.1255	7.60235	2.68149e-05	0.000250518
ENSG00000071553	ATP6AP1	0.110326	7.44792	2.70507e-05	0.00025245
ENSG00000224078	SNHG14	-0.201106	5.87757	2.7081e-05	0.00025245
ENSG00000123977	DAW1	-0.231254	5.2292	2.70873e-05	0.00025245
ENSG00000275832	ARHGAP23	0.145309	6.61275	2.7151e-05	0.00025284
ENSG00000091317	CMTM6	-0.132683	6.70305	2.71873e-05	0.000252974
ENSG00000213463	SYNJ2BP	-0.186573	5.41468	2.72554e-05	0.000253403
ENSG00000260604		-0.286157	4.20983	2.73117e-05	0.000253685
ENSG00000132952	USPL1	0.313077	4.23771	2.73298e-05	0.000253685
ENSG00000178685	PARP10	0.194416	5.62051	2.75843e-05	0.000255842
ENSG00000162402	USP24	-0.174029	6.36928	2.76865e-05	0.000256583
ENSG00000134259	NGF	0.222095	4.77918	2.84085e-05	0.000263064
ENSG00000055483	USP36	0.147909	6.27427	2.84389e-05	0.000263134
ENSG00000142599	RERE	0.124099	7.27858	2.84756e-05	0.000263262
ENSG00000163520	FBLN2	0.328111	3.74283	2.86413e-05	0.000264582
ENSG00000175155	YPEL2	0.390221	3.29354	2.88619e-05	0.000266407
ENSG00000154001	PPP2R5E	-0.141871	6.14861	2.8979e-05	0.000267274
ENSG00000110075	PPP6R3	-0.130839	7.09517	2.91994e-05	0.000269091
ENSG00000009413	REV3L	-0.198746	6.15393	2.9405e-05	0.00027077
ENSG00000066084	DIP2B	-0.167349	6.01792	2.95184e-05	0.000271598
ENSG00000064393	HIPK2	-0.176795	7.08599	2.98317e-05	0.000274261
ENSG00000166833	NAV2	-0.171995	8.76086	3.00311e-05	0.000275875
ENSG00000130304	SLC27A1	0.24666	4.69988	3.00836e-05	0.000275948
ENSG00000068654	POLR1A	-0.174411	6.49155	3.00869e-05	0.000275948
ENSG00000158234	FAIM	-0.405225	3.25047	3.01957e-05	0.000276726
ENSG00000198846	TOX	-0.273195	4.35607	3.03621e-05	0.00027803
ENSG00000086758	HUWE1	-0.250407	8.36373	3.05754e-05	0.000279761
ENSG00000107719	PALD1	0.369218	3.40394	3.06262e-05	0.000280004
ENSG00000136153	LMO7	-0.201701	5.31132	3.07469e-05	0.000280885
ENSG00000181458	TMEM45A	-0.189959	6.12478	3.10763e-05	0.000283669
ENSG00000105737	GRIK5	0.13687	6.3752	3.14349e-05	0.000286716
ENSG00000012660	ELOVL5	-0.131604	7.21668	3.18991e-05	0.000290501
ENSG00000170043	TRAPPC1	0.162249	6.29859	3.19004e-05	0.000290501
ENSG00000100523	DDHD1	-0.228902	4.81681	3.19254e-05	0.000290501
ENSG00000109452	INPP4B	-0.144568	7.10188	3.20314e-05	0.000291236
ENSG00000173085	COQ2	-0.241544	4.58378	3.21355e-05	0.000291952
ENSG00000156011	PSD3	-0.240155	7.0562	3.23273e-05	0.000293464
ENSG00000162631	NTNG1	-0.159509	6.52115	3.23605e-05	0.000293503
ENSG00000174231	PRPF8	-0.127524	8.50162	3.23876e-05	0.000293503
ENSG00000078674	PCM1	-0.138847	7.16453	3.24079e-05	0.000293503
ENSG00000167543	TP53I13	0.221417	5.22511	3.25854e-05	0.000294879
ENSG00000110057	UNC93B1	0.171338	5.82481	3.26492e-05	0.000295224
ENSG00000173218	VANGL1	-0.156899	5.95043	3.29472e-05	0.000297686
ENSG00000196155	PLEKHG4	0.184409	5.58436	3.31726e-05	0.000299488
ENSG00000247092	SNHG10	-0.570472	2.20768	3.33892e-05	0.000301208
ENSG00000114374	USP9Y	-0.213063	5.78604	3.35298e-05	0.00030224
ENSG00000116514	RNF19B	0.199586	5.11598	3.35591e-05	0.000302267
ENSG00000085185	BCORL1	0.325419	4.10296	3.45156e-05	0.000310235
ENSG00000183248	PRR36	0.247711	4.46579	3.45329e-05	0.000310235
ENSG00000168214	RBPJ	-0.138291	6.96661	3.45475e-05	0.000310235
ENSG00000163931	TKT	0.0954598	9.04906	3.45512e-05	0.000310235
ENSG00000174442	ZWILCH	-0.249226	5.08196	3.46763e-05	0.000311116
ENSG00000170312	CDK1	-0.168475	6.36852	3.48167e-05	0.000312133
ENSG00000215301	DDX3X	-0.103207	8.24601	3.52641e-05	0.000315899
ENSG00000094916	CBX5	-0.162943	7.74336	3.55648e-05	0.000318345
ENSG00000168952	STXBP6	-0.155074	5.82103	3.58517e-05	0.000320664
ENSG00000170836	PPM1D	0.245608	4.45901	3.59684e-05	0.000321459
ENSG00000114686	MRPL3	-0.152231	6.07601	3.60486e-05	0.000321926
ENSG00000174996	KLC2	0.177386	5.84272	3.63778e-05	0.000324615
ENSG00000169047	IRS1	0.128041	7.11017	3.67134e-05	0.000327357
ENSG00000146122	DAAM2	-0.178465	6.26953	3.70162e-05	0.000329802
ENSG00000196670	ZFP62	0.29286	3.95501	3.70624e-05	0.000329958
ENSG00000159140	SON	-0.178857	8.05346	3.71927e-05	0.000330863
ENSG00000242265	PEG10	-0.15838	7.17485	3.72383e-05	0.000331014
ENSG00000109103	UNC119	0.193316	5.15817	3.76166e-05	0.000334119
ENSG00000119231	SENP5	0.211324	5.09619	3.78324e-05	0.000335777
ENSG00000196511	TPK1	-0.452103	2.82324	3.78618e-05	0.00033578
ENSG00000156860	FBRS	0.153893	6.70888	3.80708e-05	0.000337374
ENSG00000101333	PLCB4	-0.136977	8.91411	3.81477e-05	0.000337796
ENSG00000116273	PHF13	0.175542	5.68332	3.8404e-05	0.000339805
ENSG00000113649	TCERG1	-0.150422	6.33726	3.90013e-05	0.000344825
ENSG00000105186	ANKRD27	0.257859	5.02383	3.90899e-05	0.000345344
ENSG00000130522	JUND	0.160797	8.28165	3.92256e-05	0.000346278
ENSG00000090020	SLC9A1	0.163048	6.64948	3.94666e-05	0.000348139
ENSG00000167645	YIF1B	0.163101	6.50235	3.98569e-05	0.000351313
ENSG00000063854	HAGH	0.17067	5.84299	3.99215e-05	0.000351614
ENSG00000156976	EIF4A2	-0.128056	8.31126	4.02312e-05	0.000354072
ENSG00000011405	PIK3C2A	-0.18672	7.06338	4.03582e-05	0.000354692
ENSG00000178860	MSC	-0.244807	4.91314	4.03631e-05	0.000354692
ENSG00000078098	FAP	-0.169961	5.5966	4.04883e-05	0.000355521
ENSG00000106554	CHCHD3	-0.160328	6.15579	4.05247e-05	0.00035557
ENSG00000175287	PHYHD1	0.184659	5.25785	4.06492e-05	0.000356391
ENSG00000171813	PWWP2B	0.334228	3.78998	4.07088e-05	0.000356642
ENSG00000068366	ACSL4	-0.0918953	8.23739	4.08585e-05	0.000357682
ENSG00000168386	FILIP1L	0.148464	6.29216	4.09011e-05	0.000357784
ENSG00000134954	ETS1	-0.109148	8.48171	4.0988e-05	0.000358273
ENSG00000140443	IGF1R	-0.142786	7.17652	4.13464e-05	0.000361131
ENSG00000163026	WDCP	0.451644	2.92458	4.1695e-05	0.000363901
ENSG00000124191	TOX2	0.397157	3.07649	4.17267e-05	0.000363903
ENSG00000156113	KCNMA1	-0.110172	7.82469	4.17895e-05	0.000364137
ENSG00000232442	MHENCR	0.567948	2.07449	4.18167e-05	0.000364137
ENSG00000146676	PURB	-0.135368	6.40589	4.23709e-05	0.000368684
ENSG00000143761	ARF1	0.0945434	8.44943	4.24435e-05	0.000369038
ENSG00000171316	CHD7	-0.285613	4.10887	4.25166e-05	0.000369395
ENSG00000109881	CCDC34	-0.225499	4.83702	4.28388e-05	0.000371915
ENSG00000079785	DDX1	-0.127787	7.44699	4.32943e-05	0.000375586
ENSG00000172432	GTPBP2	0.158093	6.94604	4.34239e-05	0.000376427
ENSG00000127328	RAB3IP	-0.178575	5.65284	4.3732e-05	0.000378814
ENSG00000041988	THAP3	0.378731	3.39148	4.38359e-05	0.000379428
ENSG00000112414	ADGRG6	-0.164364	6.82948	4.40764e-05	0.000381224
ENSG00000164096	C4orf3	-0.106544	7.76957	4.4305e-05	0.000382915
ENSG00000185049	NELFA	0.263159	4.98909	4.44847e-05	0.00038418
ENSG00000188352	FOCAD	-0.212579	5.17144	4.46602e-05	0.000385407
ENSG00000101940	WDR13	0.148614	6.53401	4.50933e-05	0.000388854
ENSG00000185359	HGS	0.135862	7.32758	4.51646e-05	0.000389178
ENSG00000196950	SLC39A10	-0.186608	5.25031	4.53417e-05	0.000390125
ENSG00000239697	TNFSF12	0.276629	4.08637	4.53422e-05	0.000390125
ENSG00000154447	SH3RF1	0.163942	5.68628	4.55331e-05	0.000391476
ENSG00000100968	NFATC4	0.231253	5.14239	4.55875e-05	0.000391652
ENSG00000141526	SLC16A3	0.0887336	9.9033	4.56662e-05	0.000392036
ENSG00000131653	TRAF7	0.142162	6.71557	4.57877e-05	0.000392787
ENSG00000142945	KIF2C	-0.173048	6.14332	4.62475e-05	0.000396436
ENSG00000149091	DGKZ	0.140545	6.48544	4.67174e-05	0.000400168
ENSG00000183431	SF3A3	-0.142713	6.43004	4.68344e-05	0.000400872
ENSG00000276045	ORAI1	0.224094	4.67637	4.68896e-05	0.000401047
ENSG00000132466	ANKRD17	-0.162989	7.02752	4.71363e-05	0.000402859
ENSG00000168917	SLC35G2	0.403175	3.38768	4.72193e-05	0.000403269
ENSG00000139618	BRCA2	-0.273828	4.66264	4.72585e-05	0.000403306
ENSG00000137106	GRHPR	0.145522	6.35001	4.75835e-05	0.000405779
ENSG00000198768	APCDD1L	0.179157	5.33355	4.76418e-05	0.000405975
ENSG00000108424	KPNB1	-0.0940418	8.98307	4.87961e-05	0.000415505
ENSG00000078140	UBE2K	-0.123514	7.03719	4.90986e-05	0.000417773
ENSG00000124155	PIGT	0.130046	6.92087	4.91407e-05	0.000417823
ENSG00000105698	USF2	0.128681	6.90989	4.91789e-05	0.00041784
ENSG00000100075	SLC25A1	0.131152	7.53929	4.9297e-05	0.000418535
ENSG00000218891	ZNF579	0.241158	4.48697	4.94713e-05	0.000419705
ENSG00000163660	CCNL1	-0.198743	6.44631	4.95296e-05	0.000419892
ENSG00000145833	DDX46	-0.136408	6.56518	4.95669e-05	0.000419899
ENSG00000183891	TTC32	-0.557153	2.2077	4.98614e-05	0.000422085
ENSG00000182195	LDOC1	0.160828	5.8994	5.02089e-05	0.00042451
ENSG00000114573	ATP6V1A	-0.130066	6.79902	5.02216e-05	0.00042451
ENSG00000169213	RAB3B	-0.152858	6.2412	5.03528e-05	0.000425308
ENSG00000133706	LARS	-0.132583	7.29763	5.09407e-05	0.000429959
ENSG00000107404	DVL1	0.111226	7.74379	5.1064e-05	0.000430684
ENSG00000158109	TPRG1L	0.158867	5.67706	5.11958e-05	0.000431197
ENSG00000150457	LATS2	0.166304	6.05334	5.11995e-05	0.000431197
ENSG00000167775	CD320	0.14425	6.64011	5.12833e-05	0.000431367
ENSG00000120913	PDLIM2	0.216643	5.20182	5.12945e-05	0.000431367
ENSG00000197136	PCNX3	0.126058	7.30311	5.18756e-05	0.000435937
ENSG00000113916	BCL6	0.215093	5.62993	5.21409e-05	0.000437634
ENSG00000142864	SERBP1	-0.102816	8.45513	5.21535e-05	0.000437634
ENSG00000137261	KIAA0319	-0.497396	2.53467	5.23096e-05	0.000438444
ENSG00000034152	MAP2K3	0.1681	5.91976	5.2326e-05	0.000438444
ENSG00000090470	PDCD7	0.230248	4.59095	5.26322e-05	0.00044069
ENSG00000206573	THUMPD3-AS1	-0.292268	4.29853	5.38361e-05	0.000450443
ENSG00000116161	CACYBP	-0.135938	6.61018	5.41455e-05	0.000452703
ENSG00000038219	BOD1L1	-0.181609	5.92352	5.44041e-05	0.000454536
ENSG00000175592	FOSL1	-0.111377	7.89543	5.52862e-05	0.000461572
ENSG00000121039	RDH10	-0.133318	6.96072	5.54357e-05	0.00046228
ENSG00000144320	LNPK	-0.135448	6.90784	5.54512e-05	0.00046228
ENSG00000086598	TMED2	-0.100314	8.09309	5.55813e-05	0.00046303
ENSG00000160746	ANO10	-0.147502	6.5727	5.59285e-05	0.000465586
ENSG00000100387	RBX1	-0.167409	5.90796	5.67643e-05	0.000472203
ENSG00000158555	GDPD5	0.179492	5.6958	5.70083e-05	0.000473892
ENSG00000164463	CREBRF	0.247565	4.6694	5.7111e-05	0.000474404
ENSG00000165949	IFI27	0.357261	4.23499	5.73543e-05	0.000476082
ENSG00000115365	LANCL1	-0.154565	6.43186	5.78513e-05	0.000479863
ENSG00000156103	MMP16	-0.274984	4.11031	5.80062e-05	0.000480718
ENSG00000076924	XAB2	0.180903	5.37795	5.80742e-05	0.000480718
ENSG00000141002	TCF25	0.149626	6.63504	5.80794e-05	0.000480718
ENSG00000196923	PDLIM7	0.126745	7.58577	5.82982e-05	0.000482183
ENSG00000164144	ARFIP1	-0.202175	5.34077	5.84706e-05	0.000483262
ENSG00000066933	MYO9A	-0.293592	5.01177	5.86033e-05	0.000484012
ENSG00000175054	ATR	-0.18415	5.23657	6.10042e-05	0.00050348
ENSG00000104331	IMPAD1	-0.108184	7.67336	6.10477e-05	0.00050348
ENSG00000196549	MME	-0.167459	7.92649	6.11872e-05	0.00050427
ENSG00000102038	SMARCA1	-0.132984	6.75277	6.15175e-05	0.00050663
ENSG00000188997	KCTD21	0.402865	3.44533	6.24835e-05	0.000514219
ENSG00000123136	DDX39A	-0.130611	6.39205	6.33779e-05	0.000521208
ENSG00000164548	TRA2A	-0.143856	5.9531	6.35633e-05	0.00052236
ENSG00000176101	SSNA1	0.208388	5.97579	6.37789e-05	0.000523759
ENSG00000121966	CXCR4	0.242419	4.7754	6.41701e-05	0.000526597
ENSG00000198898	CAPZA2	-0.130483	7.39086	6.45281e-05	0.000528826
ENSG00000137177	KIF13A	-0.121215	7.45886	6.45335e-05	0.000528826
ENSG00000165304	MELK	-0.16083	6.13413	6.46338e-05	0.000529273
ENSG00000134371	CDC73	-0.142756	6.22951	6.5264e-05	0.000534054
ENSG00000107968	MAP3K8	-0.393145	3.10206	6.53986e-05	0.000534776
ENSG00000132341	RAN	-0.111731	8.65444	6.55439e-05	0.000535584
ENSG00000142910	TINAGL1	0.320971	3.88464	6.63027e-05	0.000541264
ENSG00000011198	ABHD5	-0.150981	5.93825	6.63327e-05	0.000541264
ENSG00000017260	ATP2C1	-0.112327	7.28737	6.64183e-05	0.000541579
ENSG00000176971	FIBIN	0.193276	5.37308	6.6697e-05	0.000543468
ENSG00000150782	IL18	0.122843	7.14971	6.69444e-05	0.000545099
ENSG00000115421	PAPOLG	0.323909	3.7465	6.75503e-05	0.000549644
ENSG00000141568	FOXK2	0.136625	6.41045	6.76295e-05	0.000549901
ENSG00000105576	TNPO2	0.121022	7.13874	6.76938e-05	0.000550036
ENSG00000070423		0.160618	5.93346	6.77558e-05	0.000550153
ENSG00000163527	STT3B	-0.0962635	7.84351	6.78217e-05	0.0005503
ENSG00000183309	ZNF623	0.221034	5.00335	6.79372e-05	0.00055085
ENSG00000138646	HERC5	0.211612	5.1782	6.80716e-05	0.000551552
ENSG00000197381	ADARB1	-0.233179	4.55575	6.81735e-05	0.00055199
ENSG00000156535	CD109	-0.190551	5.24146	6.9244e-05	0.000560265
ENSG00000205250	E2F4	0.186619	5.74908	6.9625e-05	0.000562952
ENSG00000114853	ZBTB47	0.165254	5.87883	7.00578e-05	0.000566055
ENSG00000153132	CLGN	-0.164185	6.25117	7.02268e-05	0.000567024
ENSG00000140950	MEAK7	0.156258	6.23097	7.13802e-05	0.000575933
ENSG00000119705	SLIRP	-0.263168	4.51731	7.19131e-05	0.00057943
ENSG00000183696	UPP1	-0.137863	6.48841	7.19139e-05	0.00057943
ENSG00000004700	RECQL	-0.190546	5.35415	7.21322e-05	0.000580783
ENSG00000031823	RANBP3	0.131858	6.2636	7.24942e-05	0.000582961
ENSG00000182325	FBXL6	0.318048	4.17324	7.25038e-05	0.000582961
ENSG00000171634	BPTF	-0.187206	6.41011	7.41002e-05	0.000595382
ENSG00000128272	ATF4	0.103476	8.09145	7.44757e-05	0.000597982
ENSG00000099814	CEP170B	0.120273	7.29553	7.46056e-05	0.000598609
ENSG00000068308	OTUD5	0.139625	6.76107	7.47201e-05	0.000599111
ENSG00000088881	EBF4	0.291854	3.86349	7.59307e-05	0.000608395
ENSG00000119138	KLF9	-0.196375	5.18148	7.6127e-05	0.000609545
ENSG00000073008	PVR	0.119924	7.43742	7.66552e-05	0.000613348
ENSG00000105048	TNNT1	0.174014	5.83295	7.68048e-05	0.000614119
ENSG00000165671	NSD1	-0.197719	6.70347	7.83296e-05	0.000625877
ENSG00000081913	PHLPP1	0.130788	6.41982	7.86053e-05	0.000627359
ENSG00000168495	POLR3D	0.211988	4.94312	7.86238e-05	0.000627359
ENSG00000116685	KIAA2013	0.160518	6.76875	7.90056e-05	0.00062997
ENSG00000154473	BUB3	-0.102024	7.97803	7.91612e-05	0.000630775
ENSG00000082014	SMARCD3	0.239757	4.85692	7.95471e-05	0.000633412
ENSG00000197386	HTT	-0.144135	6.97118	8.10695e-05	0.000645089
ENSG00000176624	MEX3C	0.163338	5.58357	8.21223e-05	0.000653016
ENSG00000123933	MXD4	0.150129	6.37196	8.29038e-05	0.000658777
ENSG00000071894	CPSF1	0.156769	6.64413	8.30861e-05	0.000659771
ENSG00000133243	BTBD2	0.142623	7.06177	8.36241e-05	0.000663587
ENSG00000115904	SOS1	-0.185878	5.89007	8.44461e-05	0.000669649
ENSG00000183495	EP400	-0.195166	6.26673	8.48214e-05	0.000672163
ENSG00000181396	OGFOD3	0.158367	5.72182	8.55231e-05	0.000677259
ENSG00000067082	KLF6	-0.101548	7.64636	8.58977e-05	0.000679447
ENSG00000183751	TBL3	0.167889	5.42209	8.59172e-05	0.000679447
ENSG00000100320	RBFOX2	-0.146784	6.62655	8.60687e-05	0.000679948
ENSG00000162437	RAVER2	-0.251126	4.36335	8.60985e-05	0.000679948
ENSG00000124067	SLC12A4	0.138878	7.02114	8.68535e-05	0.000684993
ENSG00000130066	SAT1	0.16745	7.15895	8.6856e-05	0.000684993
ENSG00000138623	SEMA7A	-0.144475	5.92008	8.70971e-05	0.000686425
ENSG00000170921	TANC2	-0.20069	5.53771	8.76921e-05	0.000690643
ENSG00000130827	PLXNA3	0.151235	6.87985	8.80477e-05	0.000692556
ENSG00000072786	STK10	0.138529	6.07421	8.80551e-05	0.000692556
ENSG00000136861	CDK5RAP2	-0.155666	6.17753	8.82034e-05	0.00069325
ENSG00000092201	SUPT16H	-0.117097	7.43175	8.87002e-05	0.00069668
ENSG00000182218	HHIPL1	0.147796	7.20574	8.92982e-05	0.0007009
ENSG00000153214	TMEM87B	-0.165298	5.94307	8.97859e-05	0.000704248
ENSG00000166801	FAM111A	-0.12431	7.25764	9.00637e-05	0.000705947
ENSG00000168769	TET2	-0.242558	4.68614	9.01679e-05	0.000706285
ENSG00000012171	SEMA3B	0.1113	8.53253	9.0475e-05	0.000708209
ENSG00000123219	CENPK	-0.219091	4.69086	9.05423e-05	0.000708256
ENSG00000110104	CCDC86	0.206765	5.1905	9.23413e-05	0.000721839
ENSG00000100280	AP1B1	0.122905	6.99633	9.27561e-05	0.00072459
ENSG00000170153	RNF150	-0.30536	3.75007	9.34285e-05	0.000729349
ENSG00000154723	ATP5PF	-0.162482	5.59376	9.35106e-05	0.000729497
ENSG00000104783	KCNN4	0.231613	4.651	9.37447e-05	0.000730679
ENSG00000081059	TCF7	0.269717	5.16105	9.37889e-05	0.000730679
ENSG00000177311	ZBTB38	-0.0888684	8.64341	9.51557e-05	0.000740828
ENSG00000131374	TBC1D5	-0.149644	6.27511	9.55106e-05	0.000742766
ENSG00000203950	RTL8A	0.19589	5.75412	9.55334e-05	0.000742766
ENSG00000105926	MPP6	-0.238241	4.64396	9.60069e-05	0.000745944
ENSG00000213585	VDAC1	-0.105454	8.37413	9.65508e-05	0.000749666
ENSG00000163874	ZC3H12A	-0.287927	4.42116	9.6678e-05	0.000750148
ENSG00000104973	MED25	0.183714	5.85215	9.7054e-05	0.00075256
ENSG00000153914	SREK1	-0.176496	6.37876	9.7436e-05	0.000755015
ENSG00000154027	AK5	-0.165591	5.4551	9.75653e-05	0.00075535
ENSG00000131873	CHSY1	-0.129798	6.22043	9.76102e-05	0.00075535
ENSG00000184584	TMEM173	0.284306	4.41919	9.77553e-05	0.000755966
ENSG00000131408		0.151861	5.97201	9.84313e-05	0.000760683
ENSG00000198369	SPRED2	0.149187	5.92858	9.85207e-05	0.000760865
ENSG00000141012	GALNS	0.15899	5.80278	9.86704e-05	0.000761511
ENSG00000172493	AFF1	-0.144431	6.90979	9.88041e-05	0.000762033
ENSG00000068489	PRR11	-0.180205	6.48684	0.000100471	0.000774371
ENSG00000196878	LAMB3	0.163114	5.53628	0.000100638	0.000775144
ENSG00000166716	ZNF592	0.167876	5.6914	0.000101226	0.000779152
ENSG00000005007	UPF1	0.1234	7.0269	0.00010196	0.000784274
ENSG00000070950	RAD18	-0.162124	5.57517	0.000102301	0.000786032
ENSG00000110619	CARS	0.139568	6.72549	0.000102339	0.000786032
ENSG00000138675	FGF5	-0.118339	7.28352	0.000102393	0.000786032
ENSG00000149761	NUDT22	0.204846	4.81394	0.000102505	0.000786368
ENSG00000005810	MYCBP2	-0.280628	5.53286	0.000103979	0.000797148
ENSG00000007541	PIGQ	0.181025	5.71246	0.00010457	0.000801151
ENSG00000130826	DKC1	-0.161753	6.06876	0.000104891	0.000803076
ENSG00000112941	TENT4A	0.177786	5.86675	0.000105119	0.000804285
ENSG00000185000	DGAT1	0.221604	4.60587	0.000105478	0.000805986
ENSG00000122778	KIAA1549	-0.292046	3.89906	0.000105481	0.000805986
ENSG00000125458	NT5C	0.298883	3.93054	0.000105821	0.000808049
ENSG00000100982	PCIF1	0.201022	4.85701	0.000107222	0.00081821
ENSG00000147804	SLC39A4	0.339472	4.15229	0.000107444	0.000819356
ENSG00000166348	USP54	0.155376	6.37493	0.00010795	0.00082267
ENSG00000119314	PTBP3	-0.191561	5.97038	0.000108192	0.000823974
ENSG00000188647	PTAR1	-0.159882	5.81513	0.000108327	0.000824453
ENSG00000181830	SLC35C1	0.158504	6.211	0.000108686	0.000826648
ENSG00000025800	KPNA6	-0.130368	6.496	0.000108938	0.000827908
ENSG00000175832	ETV4	0.417304	2.78919	0.000108996	0.000827908
ENSG00000168961	LGALS9	0.518887	2.35798	0.000109316	0.000829398
ENSG00000218336	TENM3	-0.197637	5.48247	0.000109336	0.000829398
ENSG00000106723	SPIN1	-0.133768	6.5464	0.000110583	0.000838306
ENSG00000003393	ALS2	-0.117866	7.15162	0.000111867	0.000847486
ENSG00000130811	EIF3G	0.135016	6.68047	0.000112102	0.000848708
ENSG00000105643	ARRDC2	0.305031	3.87357	0.000112692	0.000852616
ENSG00000177303	CASKIN2	0.225002	4.56414	0.000113162	0.000855608
ENSG00000160685	ZBTB7B	0.168618	6.00878	0.00011458	0.000865769
ENSG00000169604	ANTXR1	-0.110153	7.8021	0.000115178	0.000869715
ENSG00000130638	ATXN10	-0.126963	6.55004	0.000115259	0.00086976
ENSG00000169379	ARL13B	0.249775	4.20448	0.000115548	0.000871365
ENSG00000089472	HEPH	0.32682	3.49472	0.000116261	0.000876169
ENSG00000145725	PPIP5K2	-0.222607	5.27048	0.000116458	0.000877081
ENSG00000101160	CTSZ	0.0922715	8.10364	0.000117896	0.000886975
ENSG00000156531	PHF6	-0.16839	5.75956	0.000117925	0.000886975
ENSG00000126934	MAP2K2	0.112204	7.58268	0.00011833	0.000889439
ENSG00000141456	PELP1	0.17702	6.04994	0.000119148	0.000895003
ENSG00000158156	XKR8	0.243863	4.38618	0.000119356	0.000895988
ENSG00000118007	STAG1	-0.185535	5.4342	0.000119646	0.000897581
ENSG00000164054	SHISA5	0.110017	7.7565	0.000119771	0.000897933
ENSG00000100599	RIN3	0.186579	5.05594	0.000120298	0.000901298
ENSG00000185070	FLRT2	-0.12416	8.57983	0.00012072	0.000903872
ENSG00000118518	RNF146	0.233973	4.68411	0.000120984	0.000905265
ENSG00000158717	RNF166	0.334407	3.50541	0.000121107	0.000905592
ENSG00000082701	GSK3B	-0.133109	6.33446	0.000121516	0.000908066
ENSG00000126254	RBM42	0.126311	6.3491	0.000122099	0.000911645
ENSG00000127528	KLF2	-0.251284	4.25461	0.000122153	0.000911645
ENSG00000163170	BOLA3	-0.415361	3.20702	0.000122457	0.000913324
ENSG00000123095	BHLHE41	-0.139003	6.48291	0.000124081	0.000924837
ENSG00000213699	SLC35F6	0.170964	5.66329	0.000124267	0.000925627
ENSG00000149016	TUT1	0.364052	3.26232	0.000126877	0.00094446
ENSG00000131669	NINJ1	0.171427	6.00713	0.00012774	0.000950268
ENSG00000118985	ELL2	-0.116319	7.39361	0.000128016	0.000951706
ENSG00000099917	MED15	0.118296	7.33168	0.000128217	0.000952588
ENSG00000119772	DNMT3A	-0.231594	4.66566	0.000128608	0.000954875
ENSG00000069956	MAPK6	-0.129136	6.77809	0.000128884	0.000955846
ENSG00000139921	TMX1	-0.130751	6.40175	0.000128904	0.000955846
ENSG00000134308	YWHAQ	-0.0845485	8.96507	0.000129302	0.000958022
ENSG00000103253	HAGHL	0.291417	4.4576	0.000129364	0.000958022
ENSG00000163946	TASOR	-0.129703	6.96641	0.000129498	0.0009584
ENSG00000088876	ZNF343	0.390373	3.12397	0.00013073	0.000966902
ENSG00000128833	MYO5C	-0.152514	6.07973	0.000131254	0.00097015
ENSG00000155189	AGPAT5	-0.138073	6.73735	0.000131456	0.000971022
ENSG00000011275	RNF216	-0.141823	6.08556	0.000132156	0.00097557
ENSG00000099810	MTAP	0.143033	5.91861	0.000132269	0.000975777
ENSG00000175274	TP53I11	0.247295	4.93172	0.00013257	0.000976648
ENSG00000081154	PCNP	-0.119371	7.45277	0.000132578	0.000976648
ENSG00000134285	FKBP11	0.327851	4.01138	0.000132641	0.000976648
ENSG00000130748	TMEM160	-0.256036	4.35942	0.000133593	0.00098303
ENSG00000125991	ERGIC3	0.12582	7.63962	0.00013384	0.000984222
ENSG00000051128	HOMER3	0.147143	5.7146	0.000133966	0.000984521
ENSG00000025293	PHF20	-0.148559	6.04321	0.000134053	0.000984536
ENSG00000196365	LONP1	0.110714	7.94437	0.000134142	0.00098455
ENSG00000125966	MMP24	0.199235	4.82497	0.00013424	0.00098455
ENSG00000152700	SAR1B	-0.159456	5.67635	0.000134311	0.00098455
ENSG00000143797	MBOAT2	-0.121481	6.76802	0.00013695	0.00100326
ENSG00000067900	ROCK1	-0.144561	6.41176	0.000137376	0.00100574
ENSG00000149591	TAGLN	-0.249514	4.38978	0.000137609	0.00100681
ENSG00000196419	XRCC6	-0.101715	8.3188	0.000137913	0.00100839
ENSG00000104312	RIPK2	0.191134	4.94732	0.000138087	0.00100902
ENSG00000272870		-0.256395	4.16153	0.000138185	0.0010091
ENSG00000168264	IRF2BP2	-0.130494	6.78629	0.000138443	0.00101034
ENSG00000213281	NRAS	-0.125864	7.12414	0.000139652	0.00101852
ENSG00000072501	SMC1A	-0.130057	6.96362	0.000140093	0.00102109
ENSG00000099958	DERL3	0.506022	2.38856	0.00014082	0.00102575
ENSG00000185947	ZNF267	-0.318919	3.61942	0.000140931	0.0010259
ENSG00000177200	CHD9	-0.222265	6.12369	0.000142035	0.00103329
ENSG00000058272	PPP1R12A	-0.135552	6.15379	0.000142417	0.00103542
ENSG00000127452	FBXL12	0.243415	4.26018	0.000142898	0.00103826
ENSG00000171227	TMEM37	0.282011	4.26781	0.000144273	0.00104759
ENSG00000163939	PBRM1	-0.161847	6.13284	0.000144552	0.00104895
ENSG00000184220	CMSS1	-0.250428	4.25041	0.000145157	0.00105251
ENSG00000177707	NECTIN3	-0.165598	5.72122	0.000145224	0.00105251
ENSG00000119185	ITGB1BP1	-0.129651	6.64583	0.000146632	0.00106204
ENSG00000088387	DOCK9	-0.151965	5.89843	0.000146769	0.00106237
ENSG00000144959	NCEH1	-0.102751	7.86211	0.000147385	0.00106616
ENSG00000049245	VAMP3	-0.110594	7.18445	0.000148054	0.00107033
ENSG00000225697	SLC26A6	0.252933	4.82134	0.000149512	0.0010802
ENSG00000090581	GNPTG	0.134529	6.48072	0.000151713	0.00109517
ENSG00000136877	FPGS	0.132882	6.28734	0.000151775	0.00109517
ENSG00000144381	HSPD1	-0.100758	8.58527	0.000152058	0.00109595
ENSG00000166797	CIAO2A	-0.196408	5.17994	0.000152072	0.00109595
ENSG00000184986	TMEM121	0.388115	3.10251	0.000152221	0.00109633
ENSG00000198265	HELZ	-0.200813	5.91811	0.000152596	0.00109835
ENSG00000160957	RECQL4	0.14909	5.7143	0.00015275	0.00109877
ENSG00000141556	TBCD	-0.104171	7.65799	0.000154998	0.00111424
ENSG00000114107	CEP70	-0.277368	4.06127	0.000156271	0.00112234
ENSG00000116830	TTF2	-0.180578	5.17523	0.000156318	0.00112234
ENSG00000067992	PDK3	-0.17864	5.15969	0.000156439	0.00112235
ENSG00000086102	NFX1	0.149681	5.87766	0.000156514	0.00112235
ENSG00000205213	LGR4	-0.131662	6.84563	0.000157256	0.00112697
ENSG00000110811	P3H3	0.144101	6.95128	0.000157562	0.00112846
ENSG00000173598	NUDT4	-0.144678	6.21604	0.000158097	0.00113159
ENSG00000276851		-0.353145	3.63043	0.000158355	0.00113273
ENSG00000179886	TIGD5	0.264931	4.26994	0.000160571	0.00114788
ENSG00000166170	BAG5	-0.133065	6.22308	0.000161431	0.0011533
ENSG00000172819	RARG	0.246565	4.6364	0.000161825	0.0011554
ENSG00000136068	FLNB	-0.134642	9.34391	0.000162425	0.00115897
ENSG00000170160	CCDC144A	-0.662137	2.03417	0.000164497	0.00117303
ENSG00000206538	VGLL3	-0.179652	6.9084	0.000165213	0.00117741
ENSG00000007047	MARK4	0.153226	5.71666	0.000166093	0.00118282
ENSG00000115233	PSMD14	-0.138696	6.49727	0.000166177	0.00118282
ENSG00000111252	SH2B3	0.2036	4.95518	0.000166352	0.00118333
ENSG00000149823	VPS51	0.13247	6.63716	0.000166627	0.00118456
ENSG00000173334	TRIB1	-0.27481	3.94815	0.000167646	0.00119107
ENSG00000119688	ABCD4	0.177617	5.38118	0.000167889	0.00119207
ENSG00000180776	ZDHHC20	-0.117304	6.6069	0.000168041	0.00119241
ENSG00000184076	UQCR10	-0.192058	5.64344	0.000168702	0.00119625
ENSG00000102699	PARP4	-0.105681	7.65166	0.00016879	0.00119625
ENSG00000163848	ZNF148	-0.1682	6.07612	0.000169003	0.00119703
ENSG00000111581	NUP107	-0.163771	5.66892	0.000169231	0.00119791
ENSG00000087087	SRRT	-0.126967	7.21557	0.000169433	0.0011986
ENSG00000163517	HDAC11	0.223938	4.66105	0.000170038	0.00120215
ENSG00000125733	TRIP10	0.152868	5.97507	0.000172624	0.00121968
ENSG00000132549	VPS13B	-0.227517	4.43725	0.000173388	0.00122433
ENSG00000103168	TAF1C	0.17318	5.58266	0.000174262	0.00122975
ENSG00000149554	CHEK1	-0.143825	5.88927	0.000177244	0.00125003
ENSG00000087586	AURKA	-0.134939	6.54415	0.000177355	0.00125004
ENSG00000100354	TNRC6B	-0.263148	5.02322	0.000178852	0.00125983
ENSG00000227500	SCAMP4	0.132056	7.14601	0.000179207	0.00126156
ENSG00000151414	NEK7	-0.110294	7.41498	0.000179538	0.00126311
ENSG00000171608	PIK3CD	0.197492	5.00943	0.00018069	0.00127045
ENSG00000049249	TNFRSF9	0.320621	3.59131	0.000181159	0.00127297
ENSG00000151917	BEND6	-0.275061	3.99199	0.00018181	0.00127676
ENSG00000275700	AATF	-0.181033	5.65148	0.000182046	0.00127765
ENSG00000011422	PLAUR	0.164312	5.39742	0.000182507	0.0012801
ENSG00000185104	FAF1	-0.16515	5.77995	0.000183489	0.00128621
ENSG00000186472	PCLO	-0.28819	4.19286	0.000183607	0.00128625
ENSG00000135899	SP110	0.220046	4.48761	0.000183754	0.0012865
ENSG00000122203	KIAA1191	0.105801	7.51104	0.000184423	0.0012904
ENSG00000196535	MYO18A	-0.140636	6.64266	0.000185204	0.00129508
ENSG00000117298	ECE1	0.0987366	8.12611	0.00018597	0.00129965
ENSG00000140859	KIFC3	0.113737	7.10663	0.000186102	0.00129978
ENSG00000076382	SPAG5	-0.164539	5.80016	0.000186441	0.00130084
ENSG00000177683	THAP5	0.26594	4.4497	0.000186479	0.00130084
ENSG00000128591	FLNC	-0.130124	10.4226	0.000187597	0.00130785
ENSG00000077157	PPP1R12B	-0.25695	4.38933	0.000188076	0.0013104
ENSG00000182087	TMEM259	0.10556	7.90848	0.000189301	0.00131814
ENSG00000134982	APC	-0.175906	5.92801	0.000189487	0.00131864
ENSG00000161057	PSMC2	-0.115821	6.67376	0.000190635	0.00132582
ENSG00000234745	HLA-B	0.123144	9.13394	0.00019109	0.00132819
ENSG00000110344	UBE4A	-0.137376	6.26704	0.000191289	0.00132877
ENSG00000101384	JAG1	0.150399	6.40311	0.000191599	0.00133012
ENSG00000142611	PRDM16	-0.182167	5.86224	0.000192335	0.00133443
ENSG00000107779	BMPR1A	-0.185852	5.16106	0.000192881	0.00133724
ENSG00000137413	TAF8	0.216724	4.51811	0.000192971	0.00133724
ENSG00000065029	ZNF76	0.214672	4.64447	0.000193467	0.00133987
ENSG00000133275	CSNK1G2	0.138191	6.82328	0.000194004	0.00134278
ENSG00000161888	SPC24	-0.183402	5.42338	0.000194717	0.00134691
ENSG00000204628	RACK1	0.0770513	9.96223	0.000195151	0.0013491
ENSG00000198517	MAFK	0.165539	5.46875	0.000196661	0.00135872
ENSG00000033100	CHPF2	0.111672	7.2181	0.000197973	0.00136616
ENSG00000112695	COX7A2	-0.16018	5.94702	0.000197974	0.00136616
ENSG00000078070	MCCC1	-0.209857	4.66975	0.000198097	0.00136619
ENSG00000128309	MPST	0.195346	5.43913	0.000198383	0.00136735
ENSG00000182541	LIMK2	0.139558	6.22687	0.000198596	0.001368
ENSG00000204351	SKIV2L	0.124452	6.21615	0.000199252	0.0013717
ENSG00000082781	ITGB5	0.0953306	10.01	0.0001998	0.00137465
ENSG00000134755	DSC2	-0.176197	5.19568	0.000201236	0.00138371
ENSG00000090863	GLG1	-0.0957265	8.07246	0.00020176	0.00138648
ENSG00000183010	PYCR1	0.187948	5.03728	0.000202122	0.00138815
ENSG00000150867	PIP4K2A	-0.121864	6.33779	0.000202715	0.00139084
ENSG00000115307	AUP1	0.122941	6.42892	0.000202755	0.00139084
ENSG00000176142	TMEM39A	0.247915	4.49685	0.000203217	0.00139318
ENSG00000144366	GULP1	-0.247742	4.1846	0.000204961	0.0014043
ENSG00000224051	CPTP	0.167859	5.32862	0.00020635	0.00141273
ENSG00000197582	GPX1P1	-0.252939	4.70312	0.000206436	0.00141273
ENSG00000145332	KLHL8	0.314592	3.67631	0.000207631	0.00141903
ENSG00000168702	LRP1B	-0.516747	2.18242	0.000207688	0.00141903
ENSG00000027847	B4GALT7	0.169148	5.23067	0.000207726	0.00141903
ENSG00000132376	INPP5K	0.162187	5.33426	0.000208808	0.00142558
ENSG00000148154	UGCG	-0.0973096	8.19752	0.000209556	0.00142984
ENSG00000136997	MYC	0.113121	7.56669	0.000209948	0.0014312
ENSG00000173894	CBX2	0.398268	2.80232	0.000210052	0.0014312
ENSG00000163382	NAXE	0.156192	5.99927	0.000210127	0.0014312
ENSG00000204237	OXLD1	0.218072	4.49791	0.000211816	0.00144185
ENSG00000081041	CXCL2	-0.462694	2.52588	0.000213067	0.00144825
ENSG00000130749		0.194998	5.6492	0.000213119	0.00144825
ENSG00000146278	PNRC1	0.148295	5.91203	0.000213132	0.00144825
ENSG00000147324	MFHAS1	0.152443	5.54068	0.000214625	0.00145753
ENSG00000163634	THOC7	-0.181263	5.57353	0.000215941	0.00146546
ENSG00000158158	CNNM4	0.280007	4.11193	0.000216047	0.00146546
ENSG00000198182	ZNF607	0.400636	2.75436	0.000216766	0.00146948
ENSG00000120937	NPPB	0.26414	3.94464	0.000216974	0.00147002
ENSG00000241878	PISD	0.173145	5.2674	0.000217147	0.00147033
ENSG00000214176	PLEKHM1P1	-0.259924	5.30592	0.000218053	0.0014756
ENSG00000198947	DMD	-0.150616	6.04944	0.000219549	0.00148474
ENSG00000134531	EMP1	-0.130205	6.07906	0.000219661	0.00148474
ENSG00000124181	PLCG1	0.113132	6.86077	0.000220788	0.00149148
ENSG00000146067	FAM193B	0.197143	5.17415	0.000221357	0.00149415
ENSG00000174579	MSL2	0.190188	4.88782	0.000221442	0.00149415
ENSG00000168014	C2CD3	-0.14762	5.85384	0.000221679	0.00149488
ENSG00000026508	CD44	0.0677936	10.2294	0.000223735	0.00150693
ENSG00000172732	MUS81	0.15995	5.42906	0.000223839	0.00150693
ENSG00000104853	CLPTM1	0.105565	7.31636	0.000223903	0.00150693
ENSG00000164111	ANXA5	-0.0854523	9.35324	0.000223988	0.00150693
ENSG00000204842	ATXN2	0.165381	6.1175	0.000225937	0.00151915
ENSG00000132953	XPO4	-0.223865	5.37319	0.000226236	0.00152028
ENSG00000086475	SEPHS1	-0.13205	5.94808	0.000227242	0.00152614
ENSG00000215271	HOMEZ	0.267121	3.89893	0.00022947	0.00154021
ENSG00000163681	SLMAP	-0.133161	6.44707	0.000229648	0.00154051
ENSG00000143479	DYRK3	0.211137	4.575	0.000229989	0.0015419
ENSG00000162734	PEA15	0.083125	9.43758	0.000230405	0.00154379
ENSG00000125447	GGA3	0.133848	5.89471	0.000230844	0.00154584
ENSG00000104884	ERCC2	0.147569	5.95547	0.000231898	0.00155199
ENSG00000005243	COPZ2	0.202991	4.68628	0.000232139	0.00155271
ENSG00000166925	TSC22D4	0.159469	6.1344	0.000232661	0.00155446
ENSG00000161999	JMJD8	0.200538	5.34595	0.000232671	0.00155446
ENSG00000153044	CENPH	-0.258564	4.06611	0.000232836	0.00155467
ENSG00000105204	DYRK1B	0.191249	4.84804	0.000235816	0.00157365
ENSG00000182796	TMEM198B	0.306786	3.69487	0.000238007	0.00158709
ENSG00000143420	ENSA	-0.122229	7.05569	0.000238175	0.00158709
ENSG00000143774	GUK1	0.108286	7.67186	0.000238243	0.00158709
ENSG00000158528	PPP1R9A	-0.217374	5.14213	0.000240563	0.00160163
ENSG00000180773	SLC36A4	-0.169302	5.2654	0.00024307	0.00161738
ENSG00000197958	RPL12	0.0902043	8.93048	0.000243244	0.00161761
ENSG00000068878	PSME4	-0.142134	6.50399	0.00024343	0.00161791
ENSG00000006194	ZNF263	0.249808	5.00269	0.00024397	0.00162057
ENSG00000183722	LHFPL6	-0.176655	5.49341	0.000245287	0.00162838
ENSG00000122512	PMS2	-0.28594	3.93454	0.00024545	0.00162852
ENSG00000075711	DLG1	-0.0923279	8.24117	0.000246843	0.00163682
ENSG00000148344	PTGES	0.132199	6.82188	0.000248593	0.00164748
ENSG00000136159	NUDT15	-0.213843	4.8328	0.000250426	0.00165868
ENSG00000137500	CCDC90B	-0.127384	6.23736	0.00025093	0.00166106
ENSG00000225138	SLC9A3-AS1	0.218707	5.96966	0.000253452	0.0016768
ENSG00000116539	ASH1L	-0.196611	6.18069	0.000253766	0.00167791
ENSG00000165502	RPL36AL	-0.12958	6.8475	0.000254582	0.00168234
ENSG00000137409	MTCH1	0.0927577	8.76737	0.000254742	0.00168243
ENSG00000177706	FAM20C	0.192556	5.58831	0.000255576	0.00168698
ENSG00000143314	MRPL24	-0.198123	4.78129	0.000256141	0.00168974
ENSG00000162636	FAM102B	-0.193925	5.03305	0.000260424	0.00171701
ENSG00000133687	TMTC1	-0.119969	6.91996	0.000260777	0.00171836
ENSG00000133704	IPO8	-0.149883	6.17141	0.000261002	0.00171886
ENSG00000070882	OSBPL3	-0.13018	6.95888	0.000266861	0.00175644
ENSG00000240771	ARHGEF25	0.264385	3.93359	0.000267983	0.00176282
ENSG00000170089		-0.306636	3.75649	0.000268604	0.0017659
ENSG00000165704	HPRT1	-0.147502	6.09131	0.000268927	0.00176702
ENSG00000116016	EPAS1	0.0883281	8.40356	0.000269421	0.00176926
ENSG00000185909	KLHDC8B	0.235523	4.50648	0.000270162	0.00177311
ENSG00000149231	CCDC82	-0.124733	6.14642	0.000270579	0.00177441
ENSG00000134762	DSC3	-0.126643	6.10982	0.000270667	0.00177441
ENSG00000170832	USP32	-0.127138	6.7194	0.000271766	0.0017806
ENSG00000151893	CACUL1	0.119824	6.37293	0.000272187	0.00178235
ENSG00000140545	MFGE8	0.114635	7.36368	0.000273751	0.00179157
ENSG00000136167	LCP1	-0.212326	4.69594	0.000274364	0.00179457
ENSG00000183092	BEGAIN	0.195409	5.36103	0.000274579	0.00179495
ENSG00000117411	B4GALT2	0.150484	6.71441	0.000274866	0.00179534
ENSG00000174851	YIF1A	0.171221	6.29482	0.000274949	0.00179534
ENSG00000197956	S100A6	0.115568	9.73091	0.00027529	0.00179655
ENSG00000135316	SYNCRIP	-0.0996031	7.72075	0.000276737	0.00180486
ENSG00000114353	GNAI2	0.0884764	8.65199	0.000276877	0.00180486
ENSG00000129245	FXR2	0.140494	5.94816	0.000277173	0.00180577
ENSG00000069869	NEDD4	-0.144589	5.78207	0.000277519	0.001807
ENSG00000163507	CIP2A	-0.198705	5.21902	0.000279028	0.00181505
ENSG00000168005	SPINDOC	0.160448	5.55864	0.000279135	0.00181505
ENSG00000162434	JAK1	-0.0887704	8.0527	0.000279226	0.00181505
ENSG00000160360	GPSM1	0.191498	5.54545	0.000279524	0.00181596
ENSG00000166886	NAB2	0.215605	5.03878	0.000280161	0.00181907
ENSG00000114631	PODXL2	0.171242	5.81642	0.000281122	0.00182429
ENSG00000112658	SRF	0.151584	5.85364	0.000281626	0.00182653
ENSG00000083535	PIBF1	-0.286069	3.7965	0.000281883	0.00182664
ENSG00000101745	ANKRD12	-0.183711	5.57242	0.00028196	0.00182664
ENSG00000090686	USP48	-0.123537	6.16156	0.000282176	0.00182702
ENSG00000131174	COX7B	-0.166491	5.27623	0.000282341	0.00182706
ENSG00000101421	CHMP4B	-0.108856	7.16035	0.000282705	0.00182839
ENSG00000148384	INPP5E	0.204866	5.25362	0.000286166	0.00184974
ENSG00000162729	IGSF8	0.191006	4.8313	0.000287177	0.00185511
ENSG00000090238	YPEL3	0.205858	5.24309	0.000287318	0.00185511
ENSG00000139405	RITA1	0.189949	4.80934	0.000287544	0.00185553
ENSG00000188130	MAPK12	0.200853	5.34519	0.000289385	0.0018659
ENSG00000178974	FBXO34	0.175267	5.21446	0.000289475	0.0018659
ENSG00000183287	CCBE1	-0.116862	7.1206	0.000290636	0.00187165
ENSG00000170522	ELOVL6	-0.132202	6.5305	0.000290691	0.00187165
ENSG00000158104	HPD	0.266393	3.84977	0.000292249	0.00188048
ENSG00000171720	HDAC3	0.140767	5.8498	0.000292514	0.00188048
ENSG00000136717	BIN1	0.13445	5.98966	0.000292551	0.00188048
ENSG00000058085	LAMC2	-0.289712	3.83804	0.000293005	0.0018812
ENSG00000169660	HEXD	0.273077	3.82898	0.000293118	0.0018812
ENSG00000197070	ARRDC1	0.236492	5.33862	0.000293154	0.0018812
ENSG00000167191	GPRC5B	0.149104	5.55956	0.000294311	0.00188758
ENSG00000173193	PARP14	0.138899	6.71216	0.000295041	0.00189121
ENSG00000066322	ELOVL1	0.111829	7.00711	0.000295305	0.00189186
ENSG00000087502	ERGIC2	-0.134321	6.05316	0.000295776	0.00189382
ENSG00000075151	EIF4G3	-0.11985	6.88757	0.000295959	0.00189394
ENSG00000005486	RHBDD2	0.159928	5.61501	0.000296464	0.00189612
ENSG00000112992	NNT	-0.113589	6.82796	0.000302073	0.00193092
ENSG00000149115	TNKS1BP1	0.0974489	8.01504	0.000302853	0.00193484
ENSG00000235823	OLMALINC	0.517323	2.04293	0.000303617	0.00193864
ENSG00000143367	TUFT1	-0.130241	6.33011	0.00030429	0.00194187
ENSG00000138764	CCNG2	0.162774	5.26255	0.000305422	0.00194801
ENSG00000011347	SYT7	0.454841	2.36305	0.000305741	0.00194897
ENSG00000115310	RTN4	0.0720641	10.2277	0.000307653	0.00196008
ENSG00000054118	THRAP3	-0.10625	7.70401	0.000310226	0.00197538
ENSG00000146648	EGFR	-0.128911	9.09776	0.000310425	0.00197556
ENSG00000143575	HAX1	0.151402	5.61773	0.000311277	0.00197989
ENSG00000186866	POFUT2	0.139355	6.21303	0.0003117	0.00198106
ENSG00000157870	PRXL2B	0.164982	5.60814	0.000311903	0.00198106
ENSG00000074755	ZZEF1	-0.143206	6.40678	0.000311976	0.00198106
ENSG00000198677	TTC37	-0.111583	7.06694	0.000314116	0.00199355
ENSG00000170275	CRTAP	0.0828203	8.83658	0.000314562	0.00199499
ENSG00000149582	TMEM25	0.15525	5.9198	0.000314715	0.00199499
ENSG00000173915	ATP5MD	-0.186488	5.82017	0.000314861	0.00199499
ENSG00000133142	TCEAL4	-0.139217	6.53745	0.000315144	0.00199568
ENSG00000177595	PIDD1	0.19933	5.85525	0.000315342	0.00199584
ENSG00000115568	ZNF142	0.254348	4.74449	0.00031774	0.00200992
ENSG00000104522	TSTA3	0.145055	5.63219	0.000319749	0.00202152
ENSG00000124562	SNRPC	0.139587	5.89877	0.000321022	0.00202845
ENSG00000148848	ADAM12	-0.112199	7.38418	0.000322346	0.0020357
ENSG00000135842	FAM129A	-0.262513	3.94696	0.000325355	0.00205273
ENSG00000196504	PRPF40A	-0.115918	7.14024	0.000325436	0.00205273
ENSG00000114982	KANSL3	0.137064	5.96142	0.000325576	0.00205273
ENSG00000011009	LYPLA2	0.172522	5.81259	0.000328371	0.00206858
ENSG00000008952	SEC62	-0.111538	7.22865	0.000328448	0.00206858
ENSG00000196498	NCOR2	0.132324	8.42271	0.000329227	0.00207235
ENSG00000131797	CLUHP3	0.305691	3.42327	0.00032996	0.00207478
ENSG00000114933	INO80D	-0.29404	4.31196	0.000329973	0.00207478
ENSG00000074054	CLASP1	-0.142482	6.3025	0.000331441	0.00208288
ENSG00000156639	ZFAND3	0.132744	6.754	0.000332077	0.00208488
ENSG00000102178	UBL4A	0.145213	5.68992	0.00033222	0.00208488
ENSG00000116701	NCF2	0.388413	2.74871	0.000332301	0.00208488
ENSG00000143162	CREG1	0.143481	6.05989	0.00033251	0.00208505
ENSG00000079691	CARMIL1	-0.180916	5.29921	0.000333037	0.00208722
ENSG00000083845	RPS5	0.120126	8.6997	0.000333233	0.00208732
ENSG00000132740	IGHMBP2	0.196797	4.9678	0.000334023	0.00209113
ENSG00000126698	DNAJC8	-0.122676	6.85665	0.000339837	0.00212638
ENSG00000204519	ZNF551	-0.376502	2.9213	0.000340042	0.00212641
ENSG00000130177	CDC16	-0.123262	6.12775	0.000340211	0.00212641
ENSG00000141570	CBX8	0.341417	3.13845	0.000343388	0.0021451
ENSG00000130770	ATP5IF1	0.114987	6.69227	0.000343603	0.00214529
ENSG00000197050	ZNF420	0.495695	2.08964	0.000344485	0.00214963
ENSG00000197119	SLC25A29	0.170111	5.88612	0.00034747	0.00216709
ENSG00000203760	CENPW	-0.293986	4.08821	0.000348494	0.0021723
ENSG00000175130	MARCKSL1	0.128256	6.29229	0.000349669	0.00217845
ENSG00000172890	NADSYN1	0.108246	7.25003	0.000350269	0.00218101
ENSG00000135365	PHF21A	-0.163535	5.78081	0.000350717	0.00218262
ENSG00000104375	STK3	-0.24639	4.07684	0.00035147	0.00218613
ENSG00000102786	INTS6	0.174564	5.03415	0.000354698	0.00220383
ENSG00000204520	MICA	0.187042	4.85016	0.000354698	0.00220383
ENSG00000172037	LAMB2	0.0765093	9.45679	0.00035515	0.00220545
ENSG00000165487	MICU2	-0.145824	5.58028	0.000356414	0.0022121
ENSG00000126001	CEP250	-0.106808	7.27664	0.000357557	0.00221801
ENSG00000126945	HNRNPH2	-0.138701	6.04037	0.000360333	0.00223403
ENSG00000160113	NR2F6	0.143085	6.2232	0.000360532	0.00223406
ENSG00000170892	TSEN34	0.159055	5.81097	0.000362674	0.00224613
ENSG00000173421	CCDC36	-0.338523	3.19772	0.000362932	0.0022462
ENSG00000125676	THOC2	-0.168794	5.97077	0.000363075	0.0022462
ENSG00000144647	POMGNT2	0.195586	4.98564	0.000363684	0.00224876
ENSG00000139133	ALG10	-0.524204	2.11777	0.000364307	0.0022514
ENSG00000155380	SLC16A1	-0.109252	7.81311	0.000364925	0.00225402
ENSG00000125652	ALKBH7	0.251043	3.97472	0.000365321	0.00225526
ENSG00000180628	PCGF5	-0.111009	6.61594	0.000366856	0.00226352
ENSG00000149716	LTO1	0.17061	5.3572	0.000371373	0.00229017
ENSG00000153551	CMTM7	0.179065	4.93785	0.000372148	0.00229372
ENSG00000164741	DLC1	-0.126698	6.57308	0.000373553	0.00230115
ENSG00000122565	CBX3	-0.110428	7.59033	0.000374219	0.00230365
ENSG00000129933	MAU2	0.170264	5.65327	0.000374357	0.00230365
ENSG00000177963	RIC8A	0.0917046	7.87903	0.00037498	0.00230625
ENSG00000198668	CALM1	-0.0931987	8.26808	0.00037582	0.00231008
ENSG00000197077	KIAA1671	-0.135916	6.28463	0.000376004	0.00231008
ENSG00000196730	DAPK1	-0.120236	6.79087	0.000376491	0.00231185
ENSG00000162430	SELENON	0.0932042	7.788	0.000378143	0.00232075
ENSG00000163840	DTX3L	0.120819	6.32077	0.000381041	0.00233729
ENSG00000130731	METTL26	0.177186	6.04366	0.000383519	0.00235124
ENSG00000187325	TAF9B	-0.196253	5.14215	0.000383823	0.00235186
ENSG00000168653	NDUFS5	-0.109148	6.6698	0.000389055	0.00238266
ENSG00000125835	SNRPB	0.132672	6.53017	0.000390308	0.00238906
ENSG00000167792	NDUFV1	0.11083	7.11439	0.000390712	0.00239026
ENSG00000099219	ERMP1	-0.118736	6.1644	0.000391642	0.00239468
ENSG00000150995	ITPR1	-0.203512	5.0218	0.000394081	0.00240832
ENSG00000131732	ZCCHC9	0.196176	5.05651	0.000397025	0.00242382
ENSG00000188766	SPRED3	0.246977	4.02966	0.000397038	0.00242382
ENSG00000099821	POLRMT	0.13848	5.9553	0.000399329	0.00243588
ENSG00000023287	RB1CC1	-0.111712	6.48815	0.000399436	0.00243588
ENSG00000076716	GPC4	-0.127228	6.14251	0.00040006	0.0024384
ENSG00000105373	NOP53	0.129255	7.66076	0.000400338	0.0024388
ENSG00000206190	ATP10A	0.483619	2.2494	0.000401572	0.00244503
ENSG00000099341	PSMD8	0.108048	6.77435	0.000403113	0.00245312
ENSG00000144597	EAF1	0.274229	4.25156	0.000403537	0.00245441
ENSG00000104450	SPAG1	-0.240425	4.37562	0.000403824	0.00245486
ENSG00000123200	ZC3H13	-0.133786	6.39521	0.000405169	0.00246174
ENSG00000102554	KLF5	0.182786	6.06768	0.000405385	0.00246176
ENSG00000143033	MTF2	0.233746	4.25917	0.000405891	0.00246353
ENSG00000076201	PTPN23	0.119865	6.66691	0.000406138	0.00246374
ENSG00000112576	CCND3	0.172494	5.47808	0.000406793	0.00246641
ENSG00000121753	ADGRB2	0.209511	5.53682	0.000407336	0.0024684
ENSG00000166169	POLL	0.208122	4.51518	0.000407686	0.00246923
ENSG00000166073	GPR176	0.165933	5.2352	0.000409032	0.00247608
ENSG00000173020	GRK2	0.121358	6.37612	0.000409872	0.00247987
ENSG00000138801	PAPSS1	-0.120338	6.47368	0.000410478	0.00248223
ENSG00000164379	FOXQ1	-0.125032	6.7344	0.000411995	0.0024901
ENSG00000077235	GTF3C1	-0.120437	7.22295	0.000412967	0.00249467
ENSG00000247626	MARS2	0.388656	3.40899	0.00041392	0.00249912
ENSG00000132842	AP3B1	-0.114735	6.40105	0.000414937	0.00250309
ENSG00000163346	PBXIP1	0.127408	6.63538	0.000415013	0.00250309
ENSG00000132963	POMP	-0.125424	6.54513	0.000420872	0.0025371
ENSG00000130158	DOCK6	0.202034	4.86854	0.000424567	0.00255805
ENSG00000130635	COL5A1	-0.133487	8.24384	0.000424997	0.0025593
ENSG00000123384	LRP1	-0.241387	10.8494	0.000426113	0.00256468
ENSG00000198938	MT-CO3	0.212458	11.4354	0.000426885	0.00256799
ENSG00000170027	YWHAG	-0.0966502	8.52376	0.000427936	0.00257297
ENSG00000115808	STRN	-0.156572	5.79304	0.000431432	0.00259264
ENSG00000134900	TPP2	-0.145704	5.95807	0.000433025	0.00260086
ENSG00000177830	CHID1	0.109724	7.29023	0.000434322	0.00260729
ENSG00000184445	KNTC1	-0.1887	5.74336	0.000434901	0.00260941
ENSG00000102144	PGK1	-0.0715335	10.8044	0.00043798	0.00262651
ENSG00000108021	TASOR2	-0.171259	6.31369	0.000438632	0.00262816
ENSG00000168078	PBK	-0.203024	5.7705	0.000438735	0.00262816
ENSG00000107338	SHB	0.187311	5.31765	0.000438938	0.00262816
ENSG00000049618	ARID1B	-0.155622	6.51458	0.0004406	0.00263674
ENSG00000175029	CTBP2	-0.124549	6.29577	0.000443503	0.00265274
ENSG00000210082	MT-RNR2	0.18003	12.3745	0.000444641	0.00265817
ENSG00000242173	ARHGDIG	0.496969	2.0523	0.00044654	0.00266814
ENSG00000077232	DNAJC10	-0.0940264	7.619	0.000451306	0.00269522
ENSG00000106089	STX1A	0.358927	3.46823	0.000452484	0.00270086
ENSG00000173209	AHSA2P	0.179869	6.64467	0.000453932	0.0027081
ENSG00000251562	MALAT1	-0.179284	10.1904	0.000456621	0.00272274
ENSG00000215788	TNFRSF25	0.311929	3.76508	0.000457914	0.00272904
ENSG00000254004	ZNF260	0.292974	4.13584	0.000459594	0.00273763
ENSG00000038295	TLL1	-0.330042	3.24931	0.000463593	0.00276003
ENSG00000141295	SCRN2	0.222209	4.38536	0.000465765	0.00277108
ENSG00000117525	F3	-0.092611	10.1478	0.000465929	0.00277108
ENSG00000185950	IRS2	-0.121658	8.15642	0.000466383	0.00277235
ENSG00000146828	SLC12A9	0.176246	4.98184	0.000472618	0.00280796
ENSG00000075336	TIMM21	-0.174939	4.98982	0.000473298	0.00281056
ENSG00000132801	ZSWIM3	0.535535	1.86404	0.000474478	0.00281611
ENSG00000133321	RARRES3	0.350179	3.41133	0.000474725	0.00281613
ENSG00000123737	EXOSC9	-0.17065	5.32348	0.000476362	0.00282439
ENSG00000105321	CCDC9	0.20564	4.4861	0.000476801	0.00282554
ENSG00000059588	TARBP1	-0.226973	4.89922	0.000477771	0.00282918
ENSG00000198887	SMC5	-0.161714	6.00802	0.000477905	0.00282918
ENSG00000173264	GPR137	0.179013	5.64079	0.000481046	0.00284631
ENSG00000102900	NUP93	-0.15036	5.79587	0.000482167	0.00285046
ENSG00000006042	TMEM98	0.11424	6.83376	0.00048224	0.00285046
ENSG00000175550	DRAP1	0.122923	7.81402	0.000482836	0.00285251
ENSG00000130813	C19orf66	0.202927	5.04408	0.000483815	0.00285541
ENSG00000180488	MIGA1	-0.172133	5.12765	0.000483821	0.00285541
ENSG00000137310	TCF19	-0.135141	5.96294	0.000484554	0.00285827
ENSG00000100994	PYGB	0.0998586	7.24942	0.0004852	0.00286062
ENSG00000165175	MID1IP1	0.19061	4.88112	0.000486525	0.00286697
ENSG00000128335	APOL2	0.118002	6.47268	0.000487425	0.00287081
ENSG00000235027		0.407636	2.55743	0.000488858	0.00287778
ENSG00000172932	ANKRD13D	0.182579	5.43132	0.000490509	0.00288602
ENSG00000172725	CORO1B	0.12562	6.89586	0.000490879	0.00288673
ENSG00000106948	AKNA	0.265507	3.75224	0.000492234	0.00289322
ENSG00000173320	STOX2	-0.276279	3.72948	0.000495287	0.00290932
ENSG00000110711	AIP	0.158542	5.56679	0.000495477	0.00290932
ENSG00000133805	AMPD3	0.335925	3.50879	0.000495918	0.00291043
ENSG00000094796	KRT31	0.349684	3.17977	0.000496178	0.00291047
ENSG00000149346	SLX4IP	-0.320207	3.49183	0.000497353	0.00291589
ENSG00000130733	YIPF2	0.159486	5.38915	0.00050137	0.00293626
ENSG00000141644	MBD1	0.154397	6.09244	0.000501468	0.00293626
ENSG00000012983	MAP4K5	-0.10854	6.98329	0.000501806	0.00293626
ENSG00000134438	RAX	0.258018	4.45702	0.000501846	0.00293626
ENSG00000059378	PARP12	0.123272	6.43193	0.000503075	0.00294195
ENSG00000164078	MST1R	0.240535	4.06355	0.000505209	0.00295294
ENSG00000131446	MGAT1	0.108912	7.30913	0.000508556	0.002971
ENSG00000118855	MFSD1	-0.135663	6.30664	0.000509761	0.00297653
ENSG00000107651	SEC23IP	-0.114173	6.35924	0.000510067	0.00297681
ENSG00000267505		-0.452744	2.48664	0.00051108	0.00298122
ENSG00000138495	COX17	0.316431	3.77551	0.000511489	0.00298209
ENSG00000110628	SLC22A18	0.344894	3.01123	0.000512428	0.00298606
ENSG00000170633	RNF34	0.192939	4.80665	0.000515069	0.00299993
ENSG00000119616	FCF1	-0.165387	5.94993	0.000515345	0.00300003
ENSG00000101986	ABCD1	0.221565	4.53218	0.000515812	0.00300123
ENSG00000158321	AUTS2	0.175411	5.38707	0.000516459	0.00300348
ENSG00000119285	HEATR1	-0.161404	5.93059	0.000518391	0.0030132
ENSG00000168874	ATOH8	-0.246271	4.50172	0.000519997	0.00302101
ENSG00000127022	CANX	-0.0779395	10.0846	0.000523967	0.00304254
ENSG00000116191	RALGPS2	-0.1486	5.6672	0.000527108	0.00305924
ENSG00000129317	PUS7L	-0.241195	4.54523	0.000527442	0.00305964
ENSG00000155368	DBI	-0.1711	6.23917	0.000531129	0.00307948
ENSG00000175040	CHST2	0.209958	4.44012	0.000534382	0.00309678
ENSG00000125686	MED1	-0.121288	6.22192	0.000536946	0.00311008
ENSG00000053747	LAMA3	-0.181444	5.12325	0.000538229	0.00311595
ENSG00000173653	RCE1	0.2001	4.54932	0.00053952	0.00312186
ENSG00000185418	TARSL2	-0.338501	3.12632	0.000540872	0.00312811
ENSG00000124486	USP9X	-0.135361	7.88233	0.00054362	0.00314243
ENSG00000133121	STARD13	-0.143348	5.96691	0.000545134	0.0031496
ENSG00000146410	MTFR2	-0.399964	3.14812	0.000552829	0.00319246
[truncated: 9,540 more rows]

## Sheet: DEG - H2O2_RSG vs H2O2 - ARPE19
DE genes in the comparison H2O2_RSG vs. H2O2 in ARPE-19 cells
id	name	logFC	logCPM	PValue	FDR
ENSG00000142871	CCN1	0.325883	9.33443	2.02019e-40	2.3309e-36
ENSG00000118523	CCN2	0.473327	7.0751	9.82545e-29	5.6683e-25
ENSG00000146674	IGFBP3	0.307151	9.63087	2.00479e-26	7.71044e-23
ENSG00000187498	COL4A1	0.300559	8.70615	1.44386e-23	4.1648e-20
ENSG00000120738	EGR1	1.35936	4.55009	4.88492e-22	1.12724e-18
ENSG00000170345	FOS	1.54778	2.49859	4.30728e-20	8.2829e-17
ENSG00000137801	THBS1	0.298569	9.50217	1.33757e-19	2.2047e-16
ENSG00000108691	CCL2	0.436141	5.60136	5.32426e-19	7.67892e-16
ENSG00000130635	COL5A1	0.296038	8.32518	9.64155e-18	1.23605e-14
ENSG00000134871	COL4A2	0.221566	9.66187	6.74345e-16	7.7806e-13
ENSG00000113140	SPARC	0.188987	10.4672	2.77305e-14	2.90867e-11
ENSG00000087245	MMP2	0.270651	7.6154	5.52643e-14	5.31366e-11
ENSG00000060718	COL11A1	0.225346	9.12179	2.2025e-13	1.9548e-10
ENSG00000120594	PLXDC2	0.283739	6.43886	2.47883e-13	2.04291e-10
ENSG00000169429	CXCL8	0.304581	6.61501	3.95015e-13	3.03845e-10
ENSG00000122641	INHBA	0.388023	4.90905	4.57229e-12	3.29719e-09
ENSG00000163430	FSTL1	0.160735	9.62512	1.17434e-11	7.97032e-09
ENSG00000149591	TAGLN	0.45438	4.49269	1.01173e-10	6.48518e-08
ENSG00000111859	NEDD9	0.466643	4.53784	1.63903e-10	9.95321e-08
ENSG00000078098	FAP	0.322746	5.67064	2.59912e-10	1.49943e-07
ENSG00000106537	TSPAN13	0.19046	8.89726	5.62472e-10	3.09038e-07
ENSG00000140416	TPM1	0.17469	9.88716	6.51954e-10	3.4192e-07
ENSG00000130164	LDLR	0.366731	6.66473	7.47709e-10	3.7509e-07
ENSG00000120708	TGFBI	0.168283	12.144	7.8769e-10	3.78682e-07
ENSG00000151388	ADAMTS12	0.244299	6.88723	1.07966e-09	4.98282e-07
ENSG00000204262	COL5A2	0.191124	7.5485	1.14992e-09	5.10298e-07
ENSG00000185022	MAFF	0.252472	5.80714	1.44007e-09	6.15392e-07
ENSG00000150093	ITGB1	0.140394	10.245	1.81663e-09	7.48579e-07
ENSG00000118515	SGK1	0.500168	4.73936	2.58579e-09	1.02879e-06
ENSG00000116717	GADD45A	0.219512	7.89666	2.94852e-09	1.11024e-06
ENSG00000081052	COL4A4	0.243281	7.4583	2.98296e-09	1.11024e-06
ENSG00000119681	LTBP2	0.229424	7.93006	9.55888e-09	3.44657e-06
ENSG00000139211	AMIGO2	0.360281	5.18733	2.10956e-08	7.33732e-06
ENSG00000135919	SERPINE2	0.200506	6.95723	2.16215e-08	7.33732e-06
ENSG00000133110	POSTN	0.802981	2.41563	3.3412e-08	1.10145e-05
ENSG00000091986	CCDC80	0.157896	10.0555	4.22556e-08	1.35429e-05
ENSG00000120129	DUSP1	0.164064	8.00444	4.4788e-08	1.39666e-05
ENSG00000068137	PLEKHH3	-0.316067	4.77037	8.73656e-08	2.65269e-05
ENSG00000021645	NRXN3	0.291447	4.83632	1.82183e-07	5.38981e-05
ENSG00000103811	CTSH	0.167696	8.5926	1.90423e-07	5.49275e-05
ENSG00000134986	NREP	0.228417	7.85606	1.99787e-07	5.62229e-05
ENSG00000151892	GFRA1	0.156364	8.64406	2.05736e-07	5.65186e-05
ENSG00000163659	TIPARP	0.208539	6.40167	2.37115e-07	6.36241e-05
ENSG00000130508	PXDN	0.132671	9.38219	2.50935e-07	6.58019e-05
ENSG00000150687	PRSS23	0.114003	11.3912	4.13753e-07	0.000106086
ENSG00000131873	CHSY1	0.202711	6.25139	5.06122e-07	0.000124848
ENSG00000105974	CAV1	0.128198	8.59024	5.11653e-07	0.000124848
ENSG00000198959	TGM2	0.222345	7.44887	5.19389e-07	0.000124848
ENSG00000177133	LINC00982	-0.310862	4.79956	6.306e-07	0.000148487
ENSG00000075391	RASAL2	0.202294	6.63216	8.70252e-07	0.000200819
ENSG00000102804	TSC22D1	0.171014	7.00124	9.99501e-07	0.000226122
ENSG00000115414	FN1	0.206485	9.09211	1.0252e-06	0.000227476
ENSG00000113070	HBEGF	0.282622	4.90068	1.12231e-06	0.000244324
ENSG00000115641	FHL2	0.163081	7.45196	1.49019e-06	0.000318403
ENSG00000117616	RSRP1	-0.340099	6.16375	1.54131e-06	0.000323339
ENSG00000225697	SLC26A6	-0.277174	4.81874	2.31138e-06	0.000476227
ENSG00000164442	CITED2	0.164267	8.20988	2.38828e-06	0.000483438
ENSG00000152894	PTPRK	0.150694	7.24221	2.80859e-06	0.000558715
ENSG00000113083	LOX	0.117205	10.7007	3.20675e-06	0.00062711
ENSG00000115738	ID2	0.305027	4.4002	3.5002e-06	0.000673089
ENSG00000180611	MB21D2	0.363597	4.43734	3.73418e-06	0.000706312
ENSG00000134954	ETS1	0.147655	8.49584	4.04175e-06	0.000752158
ENSG00000136492	BRIP1	-0.243629	4.97667	4.25142e-06	0.000778617
ENSG00000196562	SULF2	0.172752	6.23237	4.49247e-06	0.000809909
ENSG00000154734	ADAMTS1	0.221751	6.32478	4.99363e-06	0.000886407
ENSG00000154153	RETREG1	0.219748	6.50859	5.39391e-06	0.000942954
ENSG00000170571	EMB	0.1819	6.9283	5.48358e-06	0.000944321
ENSG00000166106	ADAMTS15	0.242297	5.23904	5.76493e-06	0.000978172
ENSG00000023445	BIRC3	0.24735	5.92006	7.75758e-06	0.0012972
ENSG00000122861	PLAU	0.196575	5.85479	8.32497e-06	0.00137219
ENSG00000113240	CLK4	-0.309447	4.16031	8.78521e-06	0.00142766
ENSG00000163739	CXCL1	0.309784	4.30805	1.00953e-05	0.00161777
ENSG00000163453	IGFBP7	0.115077	9.5109	1.04484e-05	0.00165142
ENSG00000120616	EPC1	0.318295	4.07244	1.10523e-05	0.00170374
ENSG00000168874	ATOH8	0.349442	4.54444	1.10747e-05	0.00170374
ENSG00000172548	NIPAL4	0.218762	5.53318	1.15104e-05	0.00174746
ENSG00000112769	LAMA4	0.14815	8.01716	1.31857e-05	0.0019758
ENSG00000184545	DUSP8	-0.226077	5.08487	1.3498e-05	0.00199666
ENSG00000112139	MDGA1	0.227324	5.1893	1.38476e-05	0.00202245
ENSG00000070495	JMJD6	-0.228584	5.0823	1.44237e-05	0.00208026
ENSG00000152377	SPOCK1	0.111607	8.57079	1.64438e-05	0.00234233
ENSG00000117266	CDK18	-0.178451	8.03709	1.89586e-05	0.00266761
ENSG00000185551	NR2F2	-0.121929	9.0062	1.99593e-05	0.00277458
ENSG00000013441	CLK1	-0.207912	6.20117	2.34517e-05	0.00319976
ENSG00000143367	TUFT1	0.163422	6.3389	2.35725e-05	0.00319976
ENSG00000074266	EED	-0.233817	4.94086	2.40254e-05	0.00322332
ENSG00000158161	EYA3	-0.26029	4.67102	2.44595e-05	0.00324384
ENSG00000091136	LAMB1	0.135653	8.09327	2.59113e-05	0.00339733
ENSG00000184347	SLIT3	0.137593	8.42575	2.64591e-05	0.00343017
ENSG00000185324	CDK10	-0.201443	5.84356	2.77136e-05	0.00355288
ENSG00000205336	ADGRG1	0.180448	7.6628	2.9212e-05	0.00370382
ENSG00000188153	COL4A5	0.166164	6.12018	3.12119e-05	0.00391438
ENSG00000111674	ENO2	-0.112364	9.28304	3.2401e-05	0.00401981
ENSG00000072778	ACADVL	-0.128293	9.2553	3.32669e-05	0.00405668
ENSG00000169604	ANTXR1	0.140193	7.81126	3.34014e-05	0.00405668
ENSG00000198742	SMURF1	0.17632	5.82276	3.41579e-05	0.00410535
ENSG00000134030	CTIF	0.170262	6.51178	3.55994e-05	0.00419174
ENSG00000099904	ZDHHC8	-0.174499	6.77899	3.56032e-05	0.00419174
ENSG00000137309	HMGA1	-0.155974	9.24603	3.69849e-05	0.0042721
ENSG00000182985	CADM1	0.224153	5.25942	3.70263e-05	0.0042721
ENSG00000211448	DIO2	0.154355	7.95673	3.95484e-05	0.00451791
ENSG00000163638	ADAMTS9	-0.228074	5.98877	4.29536e-05	0.00485881
ENSG00000150347	ARID5B	0.164911	6.88145	4.75339e-05	0.00532472
ENSG00000260604		0.295725	4.19923	5.52985e-05	0.00613494
ENSG00000183955	KMT5A	-0.193814	5.65418	5.70906e-05	0.00618077
ENSG00000178860	MSC	0.283049	4.91974	5.72518e-05	0.00618077
ENSG00000115183	TANC1	0.153005	6.86425	5.75831e-05	0.00618077
ENSG00000186185	KIF18B	-0.225027	5.45856	5.78543e-05	0.00618077
ENSG00000085063	CD59	0.0965216	9.64542	6.03057e-05	0.00638355
ENSG00000240891	PLCXD2	0.284444	4.15277	6.19301e-05	0.00647198
ENSG00000165072	MAMDC2	0.196258	6.25606	6.22629e-05	0.00647198
ENSG00000163513	TGFBR2	0.133313	6.74564	6.39192e-05	0.00658481
ENSG00000150991	UBC	0.112127	9.53087	6.50706e-05	0.00664411
ENSG00000126705	AHDC1	-0.172864	6.9502	6.79587e-05	0.00687814
ENSG00000115380	EFEMP1	0.109152	9.25689	6.90642e-05	0.00692924
ENSG00000144476	ACKR3	0.24062	5.17468	7.18031e-05	0.00710345
ENSG00000181873	IBA57	0.350588	3.48659	7.20318e-05	0.00710345
ENSG00000104969	SGTA	-0.16416	6.76311	7.31583e-05	0.00715339
ENSG00000047457	CP	-0.235063	4.99828	7.39752e-05	0.00717248
ENSG00000198948	MFAP3L	0.213428	5.20643	7.60577e-05	0.00727794
ENSG00000178188	SH2B1	-0.165162	6.2897	7.63433e-05	0.00727794
ENSG00000106462	EZH2	-0.208503	5.20636	7.69552e-05	0.00727794
ENSG00000117318	ID3	0.200085	6.09477	7.8371e-05	0.00735158
ENSG00000131737	KRT34	0.172399	6.04634	8.40619e-05	0.00782183
ENSG00000140983	RHOT2	-0.178073	6.74013	9.06596e-05	0.00836824
ENSG00000118503	TNFAIP3	0.187279	6.76383	9.19903e-05	0.00842369
ENSG00000119138	KLF9	0.201522	5.17124	9.37838e-05	0.0085203
ENSG00000206538	VGLL3	0.176919	6.8975	9.48872e-05	0.00855319
ENSG00000176058	TPRN	-0.201876	6.2638	0.000100286	0.00896979
ENSG00000001461	NIPAL3	0.0985467	8.73538	0.000104038	0.0092338
ENSG00000101104	PABPC1L	-0.245386	4.96061	0.000105278	0.00927248
ENSG00000100644	HIF1A	0.0990714	9.59387	0.000115901	0.0101308
ENSG00000153132	CLGN	0.167204	6.24273	0.000126415	0.0109667
ENSG00000278311	GGNBP2	0.160804	6.24429	0.00013809	0.0118901
ENSG00000125898	FAM110A	-0.344668	3.37551	0.00014167	0.0121081
ENSG00000070718	AP3M2	-0.229527	4.92402	0.000145865	0.0123749
ENSG00000104960	PTOV1	-0.205019	5.47984	0.000160877	0.013489
ENSG00000143815	LBR	-0.162071	6.46013	0.000161335	0.013489
ENSG00000135862	LAMC1	0.11909	9.15388	0.000164854	0.0135795
ENSG00000080802	CNOT4	-0.240424	4.61339	0.000165074	0.0135795
ENSG00000001167	NFYA	-0.239264	4.45474	0.000165948	0.0135795
ENSG00000101665	SMAD7	0.183336	5.73072	0.000174157	0.0141508
ENSG00000133216	EPHB2	0.137129	7.73369	0.000176315	0.0142261
ENSG00000169155	ZBTB43	0.190497	5.2586	0.000178076	0.0142683
ENSG00000162065	TBC1D24	-0.276655	4.03087	0.000179769	0.0143047
ENSG00000205517	RGL3	-0.239206	4.81656	0.000184064	0.0145461
ENSG00000183856	IQGAP3	-0.171169	6.91094	0.000187018	0.014679
ENSG00000033170	FUT8	0.191922	5.19515	0.00018852	0.0146969
ENSG00000132740	IGHMBP2	-0.228472	4.95796	0.000191706	0.0147474
ENSG00000169499	PLEKHA2	0.116031	7.3164	0.000192464	0.0147474
ENSG00000163661	PTX3	0.161811	6.95881	0.000193843	0.0147474
ENSG00000267519		-0.316815	3.8603	0.000194805	0.0147474
ENSG00000138448	ITGAV	0.132867	9.38001	0.000195558	0.0147474
ENSG00000221886	ZBED8	-0.511794	2.30349	0.000197601	0.0148047
ENSG00000116584	ARHGEF2	-0.133974	6.95118	0.000204647	0.0152336
ENSG00000228253	MT-ATP8	-0.226274	8.74062	0.000208455	0.0154176
ENSG00000168209	DDIT4	-0.195998	5.86925	0.000213596	0.0156288
ENSG00000148399	DPH7	-0.218551	4.6789	0.000215185	0.0156288
ENSG00000180357	ZNF609	-0.168163	5.96028	0.000215373	0.0156288
ENSG00000171992	SYNPO	0.164221	6.31708	0.000217829	0.0157082
ENSG00000119042	SATB2	-0.236913	4.45741	0.000221707	0.0158886
ENSG00000243566	UPK3B	-0.230256	4.77694	0.000226592	0.0159543
ENSG00000090470	PDCD7	-0.221812	4.6032	0.000227366	0.0159543
ENSG00000278259	MYO19	-0.172254	6.06345	0.000227839	0.0159543
ENSG00000129646	QRICH2	-0.514534	2.19797	0.000228156	0.0159543
ENSG00000131409	LRRC4B	-0.300137	3.73507	0.000229557	0.0159556
ENSG00000170558	CDH2	0.101932	8.29995	0.000237625	0.0164175
ENSG00000204842	ATXN2	-0.172696	6.11636	0.000243797	0.0166605
ENSG00000095951	HIVEP1	0.222085	5.42415	0.000246473	0.0166605
ENSG00000184384	MAML2	0.197868	5.58926	0.00024723	0.0166605
ENSG00000149380	P4HA3	0.248971	4.37119	0.000248091	0.0166605
ENSG00000221978	CCNL2	-0.172786	7.15274	0.000248362	0.0166605
ENSG00000248527	MTATP6P1	-0.239354	8.93625	0.000252286	0.016722
ENSG00000107290	SETX	0.208848	6.48414	0.000253849	0.016722
ENSG00000163694	RBM47	-0.143215	6.75323	0.000255469	0.016722
ENSG00000184678	HIST2H2BE	0.576626	1.9693	0.000255986	0.016722
ENSG00000198846	TOX	0.243756	4.32432	0.000257377	0.016722
ENSG00000160746	ANO10	0.15046	6.56556	0.000257975	0.016722
ENSG00000138594	TMOD3	0.135215	7.09383	0.000259923	0.0167541
ENSG00000075223	SEMA3C	0.112275	9.09968	0.000264589	0.0169601
ENSG00000188895	MSL1	-0.139193	6.6783	0.000267534	0.0170542
ENSG00000099810	MTAP	-0.149992	5.91739	0.00026925	0.0170693
ENSG00000148848	ADAM12	0.123969	7.38304	0.000278509	0.0175598
ENSG00000197563	PIGN	0.202198	5.28868	0.000281816	0.0176717
ENSG00000135679	MDM2	0.156501	7.45083	0.000287583	0.0178149
ENSG00000196730	DAPK1	0.133568	6.7903	0.000288476	0.0178149
ENSG00000164099	PRSS12	0.12339	7.12378	0.000289352	0.0178149
ENSG00000198728	LDB1	-0.140835	6.80226	0.000290304	0.0178149
ENSG00000143387	CTSK	0.121025	8.65935	0.000291819	0.0178149
ENSG00000154175	ABI3BP	0.23427	4.96219	0.000302729	0.0183836
ENSG00000103051	COG4	-0.135748	6.30367	0.000306181	0.0184959
ENSG00000164574	GALNT10	0.127786	7.52306	0.000311841	0.0187397
ENSG00000140443	IGF1R	0.159462	7.17723	0.000325317	0.0193997
ENSG00000197461	PDGFA	-0.404078	2.88041	0.000326186	0.0193997
ENSG00000104885	DOT1L	-0.164821	5.97562	0.00033371	0.0197454
ENSG00000198727	MT-CYB	-0.251278	11.4028	0.000343862	0.0202423
ENSG00000177485	ZBTB33	-0.22453	4.45213	0.000353272	0.0206906
ENSG00000185950	IRS2	0.134491	8.15646	0.000356453	0.0207656
ENSG00000158636	EMSY	-0.239875	5.14369	0.000358152	0.0207656
ENSG00000137193	PIM1	0.180323	5.57054	0.000360637	0.0208052
ENSG00000197381	ADARB1	0.222989	4.53575	0.000363521	0.0208672
ENSG00000154027	AK5	0.173993	5.44953	0.000368926	0.0210726
ENSG00000182272	B4GALNT4	-0.15765	5.82222	0.00037368	0.0211196
ENSG00000154370	TRIM11	-0.193575	4.85903	0.000375842	0.0211196
ENSG00000143641	GALNT2	0.0874636	8.80491	0.000377025	0.0211196
ENSG00000166348	USP54	-0.172742	6.36791	0.000378388	0.0211196
ENSG00000106366	SERPINE1	0.0690857	11.1267	0.000378901	0.0211196
ENSG00000164236	ANKRD33B	0.219277	4.81542	0.000395764	0.0219535
ENSG00000167615	LENG8	-0.152853	8.374	0.000408873	0.0225721
ENSG00000187961	KLHL17	-0.286803	4.70589	0.00042499	0.0233502
ENSG00000158234	FAIM	0.351528	3.19979	0.000429917	0.0235089
ENSG00000141429	GALNT1	0.122996	7.3498	0.000436462	0.0237542
ENSG00000164237	CMBL	0.166059	5.45149	0.000447394	0.0242349
ENSG00000261115	TMEM178B	0.165453	6.8319	0.000457372	0.0246011
ENSG00000130713	EXOSC2	-0.194918	4.80031	0.000458419	0.0246011
ENSG00000182685	BRICD5	-0.450934	2.44954	0.000471976	0.0252114
ENSG00000092621	PHGDH	-0.161329	6.42754	0.000476424	0.0252956
ENSG00000197355	UAP1L1	-0.145688	6.33609	0.000479675	0.0252956
ENSG00000166557	TMED3	0.135311	6.7961	0.000482159	0.0252956
ENSG00000204217	BMPR2	0.150383	6.55576	0.000482323	0.0252956
ENSG00000164741	DLC1	0.164058	6.58465	0.000496591	0.0258143
ENSG00000101868	POLA1	-0.201758	4.69284	0.000496687	0.0258143
ENSG00000168268	NT5DC2	-0.122311	7.81157	0.00050059	0.0259005
ENSG00000256525	POLG2	-0.312988	3.55208	0.000504717	0.0259379
ENSG00000171914	TLN2	0.125207	7.37457	0.000505808	0.0259379
ENSG00000183864	TOB2	-0.142971	6.36219	0.000523903	0.0267469
ENSG00000198646	NCOA6	-0.173114	5.672	0.000532342	0.027058
ENSG00000144655	CSRNP1	0.200636	5.00413	0.000535569	0.0271026
ENSG00000198899	MT-ATP6	-0.234233	11.2969	0.000556891	0.0280586
ENSG00000137834	SMAD6	0.203981	5.15664	0.000560061	0.0280956
ENSG00000132824	SERINC3	0.107822	7.6861	0.000566693	0.0280989
ENSG00000099625	CBARP	-0.283708	3.74486	0.000567355	0.0280989
ENSG00000120071	KANSL1	-0.193943	6.01262	0.000567434	0.0280989
ENSG00000113273	ARSB	0.187074	4.83649	0.000587611	0.0289737
ENSG00000055609	KMT2C	0.340406	5.87751	0.000601486	0.0295317
ENSG00000182903	ZNF721	0.247842	4.04816	0.0006068	0.0296663
ENSG00000129003	VPS13C	0.232611	6.29128	0.000613894	0.02979
ENSG00000134901	KDELC1	0.215752	4.78237	0.000616211	0.02979
ENSG00000165244	ZNF367	0.156905	5.60958	0.00061862	0.02979
ENSG00000171940	ZNF217	0.132371	6.82202	0.00062161	0.02979
ENSG00000102977	ACD	-0.210166	4.56862	0.000622239	0.02979
ENSG00000128607	KLHDC10	-0.174711	5.4649	0.00062733	0.0299096
ENSG00000066230	SLC9A3	-0.306401	3.61964	0.00064082	0.0304271
ENSG00000172061	LRRC15	0.475525	2.28149	0.000649164	0.0306366
ENSG00000105971	CAV2	0.126967	6.73938	0.000650543	0.0306366
ENSG00000135424	ITGA7	-0.160169	6.47846	0.000672838	0.0315577
ENSG00000116922	C1orf109	-0.243486	4.05893	0.000705284	0.032866
ENSG00000100664	EIF5	0.121782	8.11277	0.0007089	0.032866
ENSG00000167757	KLK11	-0.330498	3.19346	0.00071107	0.032866
ENSG00000137337	MDC1	-0.170607	5.51056	0.000714636	0.032866
ENSG00000151348	EXT2	0.10839	8.33982	0.000714974	0.032866
ENSG00000173120	KDM2A	-0.105626	7.4152	0.000726305	0.0332544
ENSG00000147050	KDM6A	-0.226425	4.53034	0.000745194	0.0338998
ENSG00000198886	MT-ND4	-0.221678	12.2303	0.000746278	0.0338998
ENSG00000072195	SPEG	-0.120507	6.87313	0.000751212	0.0339902
ENSG00000174307	PHLDA3	0.102365	7.54748	0.000766744	0.0345574
ENSG00000076944	STXBP2	-0.218389	4.75152	0.000780713	0.0350149
ENSG00000102287	GABRE	-0.232465	4.24268	0.000782979	0.0350149
ENSG00000128641	MYO1B	0.137385	6.44212	0.000786	0.0350149
ENSG00000225630	MTND2P28	-0.263622	5.62972	0.000802472	0.0356112
ENSG00000177225	GATD1	-0.104121	7.58041	0.000806581	0.0356564
ENSG00000176788	BASP1	0.0892266	8.32572	0.000814315	0.0358609
ENSG00000100100	PIK3IP1	0.216739	4.54328	0.000844807	0.0369376
ENSG00000198804	MT-CO1	-0.183344	13.2508	0.000845167	0.0369376
ENSG00000172296	SPTLC3	0.159236	5.43254	0.0008488	0.0369564
ENSG00000160957	RECQL4	-0.171648	5.706	0.000857541	0.0371967
ENSG00000196139	AKR1C3	0.227754	4.7649	0.00086193	0.037247
ENSG00000066735	KIF26A	-0.219034	4.93866	0.000868748	0.0373448
ENSG00000107929	LARP4B	-0.118297	6.85992	0.000872912	0.0373448
ENSG00000174996	KLC2	-0.182775	5.84253	0.000873904	0.0373448
ENSG00000197763	TXNRD3	0.284649	3.56661	0.000888677	0.0378305
ENSG00000120709	FAM53C	-0.13985	6.03329	0.000891827	0.0378305
ENSG00000127586	CHTF18	-0.180643	5.70769	0.000922694	0.0389965
ENSG00000183751	TBL3	-0.188285	5.41598	0.000929696	0.039149
ENSG00000213625	LEPROT	0.122292	6.83116	0.00093999	0.0393719
ENSG00000198947	DMD	0.128682	6.02829	0.000941813	0.0393719
ENSG00000254726	MEX3A	-0.456616	2.5538	0.000950237	0.0395806
ENSG00000187531	SIRT7	-0.18538	5.42027	0.000960903	0.0398809
ENSG00000183287	CCBE1	0.120161	7.11491	0.000969955	0.0401123
ENSG00000162063	CCNF	-0.200999	5.1346	0.000976986	0.0401846
ENSG00000079459	FDFT1	0.125898	7.06902	0.000980737	0.0401846
ENSG00000135912	TTLL4	-0.233398	4.55489	0.00098215	0.0401846
ENSG00000229124	VIM-AS1	0.401014	2.7255	0.00100325	0.0408057
ENSG00000182979	MTA1	-0.1368	6.49899	0.0010044	0.0408057
ENSG00000173950	XXYLT1	0.23347	4.59601	0.00104095	0.0420216
ENSG00000237973	MTCO1P12	-0.389042	4.3806	0.00104162	0.0420216
ENSG00000093000	NUP50	-0.119867	6.42858	0.00105558	0.0424366
ENSG00000166147		0.194416	8.54148	0.00106477	0.0426573
ENSG00000170638	TRABD	-0.158079	5.6824	0.00108568	0.0433447
ENSG00000185133	INPP5J	-0.359001	3.02251	0.00109252	0.0434286
ENSG00000134531	EMP1	0.16382	6.08909	0.00109536	0.0434286
ENSG00000181038	METTL23	0.234098	4.0591	0.00109908	0.0434286
ENSG00000178031	ADAMTSL1	0.412215	2.62439	0.0011175	0.044006
ENSG00000176994	SMCR8	-0.137275	6.276	0.00112732	0.0441016
ENSG00000077312	SNRPA	-0.151955	5.73465	0.00112758	0.0441016
ENSG00000147044	CASK	0.15999	5.69877	0.00113354	0.0441852
ENSG00000152661	GJA1	0.102173	7.43471	0.00114164	0.044351
ENSG00000168286	THAP11	-0.22282	4.52656	0.00117668	0.0455587
ENSG00000172508	CARNS1	-0.172492	5.76728	0.00118475	0.045718
ENSG00000104059	FAM189A1	-0.386603	2.68926	0.00119984	0.046146
ENSG00000187244	BCAM	-0.154248	5.48198	0.00121221	0.046364
ENSG00000167470	MIDN	-0.135958	5.89079	0.00121355	0.046364
ENSG00000197915	HRNR	0.449099	2.77674	0.00123382	0.046983
ENSG00000134247	PTGFRN	0.106933	6.47363	0.00124364	0.047201
ENSG00000125846	ZNF133	-0.275007	3.56911	0.0012497	0.0472367
ENSG00000090520	DNAJB11	0.157227	5.84703	0.00125277	0.0472367
ENSG00000136603	SKIL	0.137393	5.88304	0.00126971	0.0476203
ENSG00000005483	KMT2E	-0.147243	6.11823	0.00127119	0.0476203
ENSG00000087253	LPCAT2	0.1391	5.84897	0.00127958	0.0477792
ENSG00000105722	ERF	-0.148696	6.49329	0.00128372	0.0477792
ENSG00000182796	TMEM198B	-0.260114	3.72977	0.00129207	0.0478807
ENSG00000140015	KCNH5	0.296245	3.39482	0.00129475	0.0478807
ENSG00000064042	LIMCH1	0.0957841	8.25794	0.0013221	0.0487359
ENSG00000105576	TNPO2	-0.104285	7.14634	0.0013419	0.0493084
ENSG00000168944	CEP120	-0.255151	4.06966	0.00135634	0.049681
ENSG00000129128	SPCS3	0.105824	7.64957	0.00136882	0.0499793
ENSG00000104866	PPP1R37	-0.12568	6.55999	0.00138466	0.0503983
ENSG00000111670	GNPTAB	0.120189	7.80436	0.00139791	0.0507204
ENSG00000150938	CRIM1	0.0951081	9.84835	0.00140592	0.0508512
ENSG00000109323	MANBA	0.131365	6.49203	0.00143142	0.0516117
ENSG00000112902	SEMA5A	0.194434	6.20869	0.0014525	0.0522086
ENSG00000133519	ZDHHC8P1	-0.321936	3.15823	0.00145836	0.0522565
ENSG00000033800	PIAS1	-0.186621	4.92414	0.00147376	0.0524779
ENSG00000123104	ITPR2	0.231492	5.01654	0.00147516	0.0524779
ENSG00000235823	OLMALINC	-0.480406	2.08867	0.00147819	0.0524779
ENSG00000151893	CACUL1	-0.124413	6.37094	0.00152616	0.054015
ENSG00000166997	CNPY4	0.251767	4.08075	0.00153488	0.0541573
ENSG00000101333	PLCB4	0.121274	8.89988	0.00157485	0.0552974
ENSG00000007372	PAX6	-0.0953517	7.4873	0.00157678	0.0552974
ENSG00000083642	PDS5B	-0.162625	5.03811	0.00159578	0.0557941
ENSG00000160949	TONSL	-0.168648	5.43004	0.00161266	0.0561411
ENSG00000126107	HECTD3	-0.139549	5.89815	0.00161543	0.0561411
ENSG00000073536	NLE1	-0.194616	4.55182	0.00163376	0.0564522
ENSG00000123983	ACSL3	0.123134	5.98796	0.00163417	0.0564522
ENSG00000139289	PHLDA1	0.0958414	7.89818	0.00165274	0.0569234
ENSG00000165323	FAT3	0.267664	5.30454	0.00166272	0.0570537
ENSG00000163462	TRIM46	-0.208541	4.57941	0.00166642	0.0570537
ENSG00000179526	SHARPIN	-0.143079	5.74614	0.00170595	0.057806
ENSG00000070614	NDST1	0.107468	8.31167	0.00170635	0.057806
ENSG00000185499	MUC1	-0.160207	5.3306	0.00170777	0.057806
ENSG00000153233	PTPRR	0.310801	3.22182	0.00170922	0.057806
ENSG00000125386	FAM193A	-0.167418	5.31825	0.00171344	0.057806
ENSG00000132718	SYT11	0.119216	6.34995	0.00175304	0.0588986
ENSG00000143469	SYT14	0.242495	4.01808	0.00175603	0.0588986
ENSG00000107816	LZTS2	-0.110975	7.26038	0.00177038	0.0592077
ENSG00000067082	KLF6	0.0961952	7.63681	0.00179623	0.0598986
ENSG00000173402	DAG1	0.119926	8.17981	0.00180186	0.0599133
ENSG00000092140	G2E3	-0.176261	5.04289	0.00182396	0.0604738
ENSG00000254004	ZNF260	-0.239227	4.17281	0.00183409	0.0606353
ENSG00000159873	CCDC117	-0.182094	5.05698	0.00183971	0.0606473
ENSG00000131732	ZCCHC9	-0.18042	5.06935	0.00184675	0.060706
ENSG00000127511	SIN3B	-0.129204	6.30857	0.0018537	0.0607615
ENSG00000168685	IL7R	0.12656	7.31853	0.00187592	0.0613156
ENSG00000091490	SEL1L3	0.0984954	7.8295	0.0018861	0.0614741
ENSG00000132275	RRP8	-0.230989	4.51963	0.00190591	0.0619449
ENSG00000112406	HECA	0.205498	4.47345	0.0019312	0.0625906
ENSG00000104852	SNRNP70	-0.123435	8.14315	0.00196036	0.0632984
ENSG00000121297	TSHZ3	-0.212538	4.4309	0.00196402	0.0632984
ENSG00000173465	SSSCA1	-0.189439	4.55522	0.00197046	0.0633292
ENSG00000173209	AHSA2P	-0.186385	6.64396	0.00198397	0.0635862
ENSG00000125378	BMP4	-0.159223	5.51936	0.00202194	0.0646238
ENSG00000162687	KCNT2	0.462182	2.23528	0.0020673	0.065891
ENSG00000171067	C11orf24	-0.155806	5.77924	0.0020797	0.0661036
ENSG00000109062	SLC9A3R1	-0.0983704	9.1796	0.0020945	0.0663911
ENSG00000081026	MAGI3	0.206497	4.67498	0.00210291	0.066475
ENSG00000116285	ERRFI1	0.148088	5.79944	0.0021429	0.0675539
ENSG00000157827	FMNL2	0.122684	7.16084	0.00218482	0.068688
ENSG00000172273	HINFP	-0.155696	5.02019	0.00224283	0.07032
ENSG00000162066	AMDHD2	-0.161717	5.4947	0.00225692	0.0704005
ENSG00000212907	MT-ND4L	-0.180137	8.92167	0.0022576	0.0704005
ENSG00000188042	ARL4C	0.0862602	8.26175	0.00227421	0.0706629
ENSG00000125968	ID1	0.203971	5.28419	0.00227826	0.0706629
ENSG00000172667	ZMAT3	0.135715	7.1852	0.00228813	0.0707786
ENSG00000205937	RNPS1	-0.101365	7.08667	0.00233695	0.0720954
ENSG00000134762	DSC3	0.142777	6.11002	0.00237728	0.0731299
ENSG00000088854	C20orf194	0.18731	4.74536	0.00238315	0.0731299
ENSG00000109819	PPARGC1A	-0.259492	4.09159	0.00239994	0.0731718
ENSG00000107745	MICU1	0.120065	6.03846	0.00240358	0.0731718
ENSG00000033030	ZCCHC8	-0.203689	4.93812	0.00241339	0.0731718
ENSG00000186020	ZNF529	0.231573	3.99666	0.00241661	0.0731718
ENSG00000175182	FAM131A	-0.178034	5.02482	0.00242025	0.0731718
ENSG00000151835	SACS	0.214299	6.40116	0.00242806	0.0731718
ENSG00000108179	PPIF	-0.119976	6.50633	0.00243502	0.0731718
ENSG00000145041	DCAF1	-0.158151	5.34751	0.00243526	0.0731718
ENSG00000137073	UBAP2	-0.138295	5.98559	0.00247255	0.0740993
ENSG00000169592	INO80E	-0.145871	5.51154	0.00248269	0.0742105
ENSG00000130177	CDC16	0.13278	6.1237	0.00250031	0.0745442
ENSG00000173163	COMMD1	0.249204	4.0752	0.00252121	0.0749735
ENSG00000143702	CEP170	0.12556	6.36134	0.0025362	0.0752254
ENSG00000101224	CDC25B	-0.109367	6.65639	0.00258917	0.0765996
ENSG00000079691	CARMIL1	0.14247	5.26759	0.00259607	0.0766073
ENSG00000203644		0.423303	2.28931	0.00261023	0.0768288
ENSG00000198740	ZNF652	0.256972	4.03677	0.0026501	0.0778036
ENSG00000187689	AMTN	0.387542	2.88301	0.00266132	0.0779349
ENSG00000138311	ZNF365	0.421533	2.40982	0.00269091	0.0786019
ENSG00000114933	INO80D	0.285155	4.29402	0.00270719	0.0788778
ENSG00000173548	SNX33	-0.116462	7.602	0.00271536	0.0789164
ENSG00000233762		-0.425474	2.37573	0.00273749	0.0792019
ENSG00000104812	GYS1	-0.107594	7.51757	0.00273891	0.0792019
ENSG00000139990	DCAF5	-0.127423	5.88017	0.0027494	0.0793064
ENSG00000138356	AOX1	0.0932725	7.64031	0.00277216	0.0797635
ENSG00000142798	HSPG2	0.233927	8.57581	0.00278471	0.0799253
ENSG00000188483	IER5L	-0.150914	5.34051	0.00280524	0.0803147
ENSG00000076716	GPC4	0.119373	6.13005	0.00281369	0.0803572
ENSG00000136244	IL6	0.381943	3.30334	0.00284129	0.0808262
ENSG00000164040	PGRMC2	0.111152	7.67802	0.00284412	0.0808262
ENSG00000242802	AP5Z1	-0.125668	6.43799	0.00286847	0.0811413
ENSG00000163463	KRTCAP2	-0.372876	2.77203	0.00286968	0.0811413
ENSG00000085871	MGST2	0.225453	3.94761	0.0028763	0.0811413
ENSG00000137845	ADAM10	0.0936806	8.0063	0.00288829	0.0811636
ENSG00000170348	TMED10	0.0816894	7.96597	0.00289116	0.0811636
ENSG00000136026		0.0985069	7.78774	0.00293831	0.0822232
ENSG00000162302	RPS6KA4	-0.125736	7.04257	0.00294316	0.0822232
ENSG00000213949	ITGA1	0.160975	6.14195	0.00298237	0.0831173
ENSG00000154328	NEIL2	0.216961	4.2872	0.00300838	0.0836229
ENSG00000145246	ATP10D	0.16321	5.30133	0.003015	0.0836229
ENSG00000182199	SHMT2	-0.102474	7.24142	0.00305121	0.0842872
ENSG00000185818	NAT8L	-0.132588	5.47744	0.00305552	0.0842872
ENSG00000135253	KCP	-0.166819	6.16589	0.00306087	0.0842872
ENSG00000105810	CDK6	0.147968	7.92117	0.00308995	0.0847803
ENSG00000176444	CLK2	-0.17963	5.53212	0.00309347	0.0847803
ENSG00000198840	MT-ND3	-0.233327	8.8624	0.00314965	0.0861153
ENSG00000173598	NUDT4	0.123847	6.19577	0.00318595	0.0865092
ENSG00000143674	MAP3K21	-0.242397	3.66472	0.00320601	0.0865092
ENSG00000166987	MBD6	-0.120319	6.10323	0.00321096	0.0865092
ENSG00000164111	ANXA5	0.072893	9.34148	0.00321185	0.0865092
ENSG00000146112	PPP1R18	-0.111255	6.96406	0.00321334	0.0865092
ENSG00000272333	KMT2B	-0.136007	5.98957	0.00321398	0.0865092
ENSG00000143061	IGSF3	0.130497	5.73029	0.0032224	0.0865092
ENSG00000176658	MYO1D	-0.131454	5.52244	0.00322404	0.0865092
ENSG00000214944	ARHGEF28	0.134019	6.23667	0.00325928	0.087084
ENSG00000144583	MARCH4	0.101413	7.87689	0.00326056	0.087084
ENSG00000140995	DEF8	-0.142704	6.05972	0.00327753	0.0873351
ENSG00000147324	MFHAS1	-0.129733	5.55419	0.00337562	0.0897417
ENSG00000126368	NR1D1	0.16567	4.95571	0.00338828	0.0898712
ENSG00000186480	INSIG1	0.198205	5.69795	0.00343141	0.0908063
ENSG00000088812	ATRN	0.113414	6.43184	0.00344005	0.0908268
ENSG00000138600	SPPL2A	0.132769	6.15861	0.00346709	0.0913318
ENSG00000171100	MTM1	0.285524	3.57917	0.0034927	0.0915446
ENSG00000119616	FCF1	0.113199	5.91238	0.00350317	0.0915446
ENSG00000133424	LARGE1	0.186303	4.79574	0.00350677	0.0915446
ENSG00000198894	CIPC	-0.25006	3.80149	0.00350691	0.0915446
ENSG00000162836	ACP6	-0.221879	4.14607	0.00353521	0.0919756
ENSG00000138834	MAPK8IP3	-0.153826	6.43297	0.00354375	0.0919756
ENSG00000176248	ANAPC2	-0.133438	5.7945	0.00354734	0.0919756
ENSG00000146830	GIGYF1	-0.126086	6.77335	0.00356761	0.092294
ENSG00000198786	MT-ND5	-0.189612	11.5506	0.00358185	0.092386
ENSG00000132749	TESMIN	-0.240924	3.90468	0.00358718	0.092386
ENSG00000153071	DAB2	0.134714	5.75903	0.00360403	0.0924933
ENSG00000180229	HERC2P3	-0.31887	3.01667	0.00362652	0.0924933
ENSG00000054690	PLEKHH1	-0.235452	3.72912	0.00363231	0.0924933
ENSG00000011304	PTBP1	-0.0880203	8.704	0.00363506	0.0924933
ENSG00000163347	CLDN1	0.119072	7.13976	0.0036384	0.0924933
ENSG00000168612	ZSWIM1	-0.303219	3.48468	0.00363945	0.0924933
ENSG00000058085	LAMC2	0.229239	3.78936	0.00366535	0.0929468
ENSG00000051128	HOMER3	-0.129533	5.7263	0.00368058	0.0931284
ENSG00000132005	RFX1	-0.222777	4.0898	0.00368965	0.0931535
ENSG00000133657	ATP13A3	0.106499	9.69073	0.00370224	0.0932675
ENSG00000179163	FUCA1	0.139134	5.58808	0.00372202	0.0935613
ENSG00000130787	HIP1R	-0.141708	6.19475	0.00373254	0.0936217
ENSG00000115163	CENPA	-0.189274	4.378	0.00376016	0.0941101
ENSG00000171444	MCC	0.168544	5.06057	0.00377316	0.0942309
ENSG00000141034	GID4	-0.162697	4.76258	0.00381067	0.0949623
ENSG00000021300	PLEKHB1	-0.117205	6.67868	0.00386954	0.0962214
ENSG00000163697	APBB2	0.111624	7.05941	0.00389668	0.0966879
ENSG00000198853	RUSC2	0.109166	7.02843	0.00394038	0.097501
ENSG00000105866	SP4	0.311745	2.91423	0.00394779	0.097501
ENSG00000089902	RCOR1	-0.105899	6.58282	0.0039548	0.097501
ENSG00000145147	SLIT2	0.195761	4.27978	0.00396908	0.097548
ENSG00000168002	POLR2G	0.144578	5.30622	0.00397361	0.097548
ENSG00000003393	ALS2	0.0997928	7.13435	0.00399435	0.0976453
ENSG00000107798	LIPA	0.107345	6.09457	0.00401318	0.0976453
ENSG00000249353	NPM1P27	-0.451656	2.18888	0.00401604	0.0976453
ENSG00000167105	TMEM92	0.366259	2.87503	0.0040174	0.0976453
ENSG00000143842	SOX13	-0.14754	5.69842	0.00402187	0.0976453
ENSG00000100918	REC8	-0.111446	7.78184	0.00402836	0.0976453
ENSG00000180914	OXTR	0.0722401	9.63154	0.00403869	0.0976905
ENSG00000107968	MAP3K8	0.304693	3.03264	0.00405346	0.0978428
ENSG00000136869	TLR4	0.230586	3.85174	0.00408935	0.098503
ENSG00000105202	FBL	-0.103772	6.80223	0.00411424	0.098896
ENSG00000101193	GID8	0.116313	5.71536	0.00412712	0.0989994
ENSG00000198712	MT-CO2	-0.181456	12.1629	0.0041618	0.0996241
ENSG00000090863	GLG1	0.0924663	8.06479	0.00417886	0.0996553
ENSG00000188158	NHS	0.186567	4.84298	0.0041861	0.0996553
ENSG00000072786	STK10	-0.108092	6.09068	0.00418986	0.0996553
ENSG00000225830	ERCC6	0.122228	6.52723	0.00419799	0.0996553
ENSG00000171161	ZNF672	-0.14397	5.24783	0.00420832	0.0996553
ENSG00000231924	PSG1	0.196495	4.22996	0.00421493	0.0996553
ENSG00000214135		-0.265128	4.17931	0.00424128	0.100073
ENSG00000149289	ZC3H12C	0.144528	5.75818	0.00426054	0.100323
ENSG00000198695	MT-ND6	-0.226313	10.0825	0.00430432	0.101147
ENSG00000156103	MMP16	0.20413	4.05669	0.00434322	0.101854
ENSG00000105700	KXD1	-0.129525	5.59823	0.00438932	0.102726
ENSG00000172375	C2CD2L	-0.196508	4.96904	0.00440621	0.102913
ENSG00000187051	RPS19BP1	-0.14141	5.19011	0.00444929	0.103709
ENSG00000183506	PI4KAP2	-0.433114	2.1324	0.00451539	0.104915
ENSG00000111424	VDR	0.320756	2.88612	0.0045192	0.104915
ENSG00000185246	PRPF39	-0.166133	5.06272	0.00452944	0.104941
ENSG00000058453	CROCC	-0.141762	5.28547	0.00457926	0.105491
ENSG00000176399	DMRTA1	0.194347	4.47455	0.00460133	0.105491
ENSG00000091409	ITGA6	0.0867599	7.91542	0.00460192	0.105491
ENSG00000133872	SARAF	0.0795296	8.02883	0.00460619	0.105491
ENSG00000082781	ITGB5	0.0875169	10.0978	0.00460721	0.105491
ENSG00000155256	ZFYVE27	-0.141682	5.11808	0.00460805	0.105491
ENSG00000170390	DCLK2	0.229829	3.67406	0.00471763	0.10759
ENSG00000134222	PSRC1	-0.181404	5.09771	0.00471838	0.10759
ENSG00000141098	GFOD2	-0.206231	4.33861	0.00475449	0.108012
ENSG00000254815		-0.394568	2.81033	0.00475558	0.108012
ENSG00000161249	DMKN	-0.143713	5.43465	0.00479822	0.108766
ENSG00000104368	PLAT	0.226293	4.56044	0.0048082	0.108778
ENSG00000167702	KIFC2	-0.144965	6.74633	0.00483157	0.10899
ENSG00000161692	DBF4B	-0.185587	4.84125	0.00483728	0.10899
ENSG00000129518	EAPP	0.183863	4.47574	0.00484588	0.10899
ENSG00000145050	MANF	0.124574	6.56708	0.00487439	0.109418
ENSG00000204564	C6orf136	-0.294827	3.42375	0.00490117	0.109646
ENSG00000130699	TAF4	-0.206497	4.47254	0.00490358	0.109646
ENSG00000187741	FANCA	-0.151182	5.16578	0.00492864	0.109993
ENSG00000107140	TESK1	-0.157968	5.07353	0.00495846	0.110445
ENSG00000070444	MNT	0.145286	5.31698	0.00499664	0.110597
ENSG00000179292	TMEM151A	-0.218591	4.01653	0.00501406	0.110597
ENSG00000090097	PCBP4	-0.106836	7.34578	0.00503575	0.110597
ENSG00000180667	YOD1	0.142473	5.8605	0.0050358	0.110597
ENSG00000089775	ZBTB25	-0.199756	4.63887	0.00503817	0.110597
ENSG00000230551		-0.286006	3.75628	0.00504666	0.110597
ENSG00000070770	CSNK2A2	-0.100961	6.76323	0.00504825	0.110597
ENSG00000138760	SCARB2	0.0778763	9.06548	0.00504903	0.110597
ENSG00000147454	SLC25A37	-0.145207	6.33028	0.00505154	0.110597
ENSG00000179943	FIZ1	-0.213182	4.10302	0.00507935	0.110995
ENSG00000149084	HSD17B12	0.10664	6.60662	0.00508904	0.110997
ENSG00000167962	ZNF598	-0.143416	5.98821	0.00512244	0.111514
ENSG00000102158	MAGT1	0.0990803	6.86556	0.00513583	0.111596
ENSG00000110092	CCND1	0.0567228	10.6496	0.00514763	0.111642
ENSG00000256683	ZNF350	0.335106	2.69867	0.00519265	0.111761
ENSG00000142188	TMEM50B	0.184916	5.27964	0.00519299	0.111761
ENSG00000105393	BABAM1	-0.196527	4.33217	0.00520092	0.111761
ENSG00000160959	LRRC14	-0.157618	4.81042	0.00520108	0.111761
ENSG00000196072	BLOC1S2	0.12631	5.79045	0.00522947	0.111761
ENSG00000148840	PPRC1	-0.14456	5.88217	0.00523607	0.111761
ENSG00000132635	PCED1A	-0.131551	6.04142	0.00523863	0.111761
ENSG00000064115	TM7SF3	0.0906855	7.30056	0.00524169	0.111761
ENSG00000187676	B3GLCT	0.149741	5.17226	0.00525299	0.111761
ENSG00000157450	RNF111	-0.120173	5.64173	0.00525716	0.111761
ENSG00000035862	TIMP2	0.0728612	10.1198	0.00527573	0.111761
ENSG00000108759	KRT32	0.289875	3.00793	0.00527706	0.111761
ENSG00000128487	SPECC1	0.0937078	6.70836	0.00528667	0.111761
ENSG00000062822	POLD1	-0.152032	5.41032	0.00528873	0.111761
ENSG00000169733	RFNG	-0.133835	5.89545	0.0053696	0.113262
ENSG00000069667	RORA	0.225796	5.3765	0.00541539	0.11402
ENSG00000115289	PCGF1	-0.24457	3.53871	0.00543509	0.11413
ENSG00000065308	TRAM2	0.0820504	9.09254	0.0054404	0.11413
ENSG00000197989	SNHG12	-0.200955	4.18725	0.00547257	0.114596
ENSG00000112186	CAP2	0.111434	6.34324	0.00552037	0.115388
ENSG00000131094	C1QL1	-0.10947	7.65116	0.00554911	0.115779
ENSG00000065183	WDR3	-0.131014	5.44727	0.0056244	0.117138
ENSG00000127022	CANX	0.0623324	10.0717	0.00563841	0.117218
ENSG00000099139	PCSK5	0.251076	3.57326	0.00566739	0.117608
ENSG00000127328	RAB3IP	0.119207	5.60955	0.005717	0.118425
ENSG00000085185	BCORL1	-0.247251	4.1517	0.00572754	0.118431
ENSG00000232573	RPL3P4	-0.40194	2.302	0.005756	0.118806
ENSG00000172137	CALB2	0.450735	2.04569	0.00578094	0.119055
ENSG00000067798	NAV3	0.2104	4.79023	0.00578867	0.119055
ENSG00000149716	LTO1	-0.127541	5.38124	0.00583177	0.119728
ENSG00000104611	SH2D4A	0.115552	6.44653	0.00592489	0.121321
ENSG00000198933	TBKBP1	-0.172141	4.78442	0.00593042	0.121321
ENSG00000154723	ATP5PF	0.151757	5.57789	0.00595044	0.121515
ENSG00000163625	WDFY3	0.171009	6.19561	0.00601508	0.122618
ENSG00000196208	GREB1	0.418055	2.02814	0.00607577	0.123513
ENSG00000196411	EPHB4	-0.113555	5.84472	0.0060804	0.123513
ENSG00000141568	FOXK2	-0.102358	6.42837	0.00612698	0.124241
ENSG00000175197	DDIT3	-0.199246	5.1097	0.00614741	0.124436
ENSG00000134987	WDR36	-0.108429	5.9915	0.00618316	0.12482
ENSG00000189337	KAZN	-0.171654	4.50893	0.00618801	0.12482
ENSG00000102580	DNAJC3	0.112591	7.19937	0.00625906	0.126033
ENSG00000205352	PRR13	-0.149438	5.15023	0.00628835	0.126402
ENSG00000186174	BCL9L	-0.101227	8.68511	0.00633326	0.127084
ENSG00000110172	CHORDC1	-0.131114	5.88415	0.00634939	0.127186
ENSG00000162222	TTC9C	-0.155854	4.78315	0.00641176	0.128213
ENSG00000120051	CFAP58	0.302567	3.07709	0.00645475	0.12873
ENSG00000142102	PGGHG	-0.161861	5.48252	0.00645993	0.12873
ENSG00000137700	SLC37A4	-0.165951	5.67673	0.00656207	0.130377
ENSG00000164951	PDP1	0.0947129	7.22477	0.00656517	0.130377
ENSG00000096401	CDC5L	-0.112487	6.12103	0.00659353	0.130715
ENSG00000110844	PRPF40B	-0.275741	3.03966	0.00660777	0.130773
ENSG00000114315	HES1	0.272908	3.73737	0.00663741	0.131134
ENSG00000011347	SYT7	-0.357966	2.43068	0.00665923	0.131258
ENSG00000089682	RBM41	0.212039	3.8736	0.00666644	0.131258
ENSG00000149743	TRPT1	-0.158205	5.29189	0.00669099	0.131517
ENSG00000188130	MAPK12	-0.171076	5.36532	0.00670757	0.131533
ENSG00000144339	TMEFF2	0.417643	2.00986	0.0067278	0.131533
ENSG00000169439	SDC2	0.114205	6.64616	0.00673635	0.131533
ENSG00000065485	PDIA5	0.104863	6.44916	0.00674806	0.131533
ENSG00000135677	GNS	0.0751189	9.77547	0.00674989	0.131533
ENSG00000131238	PPT1	0.103828	6.49535	0.00676017	0.131533
ENSG00000171988	JMJD1C	0.129227	6.31679	0.00680902	0.13226
ENSG00000104219	ZDHHC2	0.0785103	7.73387	0.00683709	0.132582
ENSG00000144426	NBEAL1	0.3281	4.25501	0.00686633	0.132839
ENSG00000136997	MYC	0.0836329	7.66438	0.00687338	0.132839
ENSG00000167106	FAM102A	-0.0937319	8.0049	0.00695017	0.133883
ENSG00000162413	KLHL21	-0.0982659	7.6553	0.00695062	0.133883
ENSG00000138623	SEMA7A	0.149229	5.91306	0.00696903	0.133978
ENSG00000198455	ZXDB	-0.183284	4.20231	0.00697875	0.133978
ENSG00000104518	GSDMD	-0.160135	5.65443	0.00699411	0.13405
ENSG00000145604	SKP2	-0.185646	4.68684	0.00701911	0.134306
ENSG00000164172	MOCS2	0.135987	5.65372	0.00708649	0.135371
ENSG00000091317	CMTM6	0.103004	6.67881	0.00712654	0.135911
ENSG00000140391	TSPAN3	0.0767483	8.26894	0.00714899	0.135984
ENSG00000164331	ANKRA2	0.221284	3.69782	0.00715627	0.135984
ENSG00000084073	ZMPSTE24	0.121002	6.21329	0.00716573	0.135984
ENSG00000099942	CRKL	-0.116348	6.84742	0.00720404	0.136486
ENSG00000197111	PCBP2	-0.0864427	7.18669	0.00721605	0.13649
ENSG00000110917	MLEC	0.0782729	8.467	0.00724728	0.136796
ENSG00000130511	SSBP4	-0.108575	6.41324	0.00725593	0.136796
ENSG00000171163	ZNF692	-0.187829	4.72769	0.00728194	0.136848
ENSG00000128567	PODXL	0.0895962	7.83936	0.00729293	0.136848
ENSG00000103145	HCFC1R1	-0.17087	7.32398	0.0072943	0.136848
ENSG00000184162	NR2C2AP	-0.251469	3.3114	0.00732179	0.137104
ENSG00000245937	LINC01184	-0.21688	4.19369	0.00733167	0.137104
ENSG00000113761	ZNF346	-0.213987	3.82869	0.0073808	0.137799
ENSG00000113732	ATP6V0E1	0.102431	7.30185	0.00743063	0.138505
ENSG00000241839	PLEKHO2	-0.1772	4.29911	0.00744712	0.138588
ENSG00000120137	PANK3	0.141486	6.6143	0.00755272	0.14015
ENSG00000163872	YEATS2	-0.0997412	6.72698	0.00755535	0.14015
ENSG00000101384	JAG1	0.101268	6.53176	0.00757284	0.14025
ENSG00000165156	ZHX1	0.116939	5.89042	0.00770186	0.141597
ENSG00000100804	PSMB5	0.115909	6.35615	0.00772473	0.141597
ENSG00000133169	BEX1	0.136661	7.45287	0.00772875	0.141597
ENSG00000186594	MIR22HG	-0.156161	5.01551	0.00773686	0.141597
ENSG00000198938	MT-CO3	-0.160863	11.4555	0.00774313	0.141597
ENSG00000246273	SBF2-AS1	0.226815	3.6666	0.0077443	0.141597
ENSG00000107104	KANK1	0.0919951	6.69173	0.00774516	0.141597
ENSG00000226479	TMEM185B	0.113633	5.97474	0.00775383	0.141597
ENSG00000197632	SERPINB2	-0.161993	5.28386	0.00776415	0.141597
ENSG00000134815	DHX34	-0.178795	4.50212	0.00776832	0.141597
ENSG00000168275	COA6	-0.266959	3.16817	0.00779359	0.141692
ENSG00000168005	SPINDOC	-0.138234	5.57242	0.00780678	0.141692
ENSG00000072518	MARK2	-0.108359	6.32312	0.00781037	0.141692
ENSG00000179151	EDC3	-0.158348	4.94048	0.00783262	0.141872
ENSG00000131188	PRR7	-0.181217	4.26708	0.00784766	0.141922
ENSG00000079156	OSBPL6	-0.307365	2.89381	0.00793998	0.143216
ENSG00000137968	SLC44A5	0.223441	4.12567	0.00794401	0.143216
ENSG00000110756	HPS5	0.136989	5.42377	0.00800541	0.143964
ENSG00000090905	TNRC6A	-0.124964	6.19679	0.00802115	0.143964
ENSG00000143797	MBOAT2	0.101756	6.74955	0.00802294	0.143964
ENSG00000048392	RRM2B	0.0809575	8.00007	0.00805239	0.14407
ENSG00000172590	MRPL52	-0.153031	5.15054	0.00805385	0.14407
ENSG00000100625	SIX4	-0.239196	3.59085	0.00808636	0.14422
ENSG00000198856	OSTC	0.115909	6.16953	0.00808723	0.14422
ENSG00000152137	HSPB8	0.103194	6.27071	0.00810704	0.144231
ENSG00000107186	MPDZ	0.124874	6.40625	0.00811715	0.144231
ENSG00000165819	METTL3	-0.173367	5.25352	0.00812536	0.144231
ENSG00000146094	DOK3	-0.216147	3.8868	0.00817205	0.144837
ENSG00000134243	SORT1	0.0782664	8.01737	0.00829405	0.146774
ENSG00000156052	GNAQ	0.0921645	7.05587	0.00834651	0.147476
ENSG00000262919	CCNQ	0.225346	3.66304	0.00837033	0.1476
ENSG00000177707	NECTIN3	0.134745	5.69423	0.00837908	0.1476
ENSG00000115129	TP53I3	0.155019	4.89026	0.00841678	0.147942
ENSG00000278989		-0.300985	2.98682	0.00842413	0.147942
ENSG00000164619	BMPER	0.120348	6.04302	0.00845753	0.148302
ENSG00000186376	ZNF75D	0.256145	3.2066	0.00853057	0.149356
ENSG00000107372	ZFAND5	0.0892952	6.88695	0.00861009	0.15052
ENSG00000101752	MIB1	0.112922	6.0992	0.00872228	0.151813
ENSG00000164379	FOXQ1	0.106234	6.71635	0.00873449	0.151813
ENSG00000155508	CNOT8	-0.13942	5.6108	0.00873793	0.151813
ENSG00000104325	DECR1	0.127454	5.2936	0.00874349	0.151813
ENSG00000188906	LRRK2	0.294113	2.91748	0.00874985	0.151813
ENSG00000185164	NOMO2	0.158267	5.2219	0.00877817	0.152076
ENSG00000115419	GLS	0.0920922	8.42644	0.00885633	0.1532
ENSG00000099968	BCL2L13	0.0972268	7.04474	0.00890582	0.153494
ENSG00000178999	AURKB	-0.175806	5.35471	0.00890691	0.153494
ENSG00000122435	TRMT13	-0.22729	3.49071	0.00891324	0.153494
ENSG00000198542	ITGBL1	0.175999	4.24347	0.00895162	0.153925
ENSG00000138750	NUP54	-0.165443	4.91742	0.00898859	0.15408
ENSG00000070047	PHRF1	-0.114746	7.08442	0.00899517	0.15408
ENSG00000137414	FAM8A1	0.13895	5.16614	0.00900071	0.15408
ENSG00000136378	ADAMTS7	0.151962	5.19998	0.00901992	0.15418
ENSG00000175634	RPS6KB2	-0.131801	5.44572	0.00905895	0.154619
ENSG00000182220	ATP6AP2	0.0957102	7.6757	0.00911425	0.154863
ENSG00000205250	E2F4	-0.133283	5.77875	0.00912674	0.154863
ENSG00000184445	KNTC1	-0.163348	5.55124	0.00913172	0.154863
ENSG00000140743		-0.146836	5.48949	0.00913472	0.154863
ENSG00000124193	SRSF6	0.0926976	7.71724	0.00914967	0.154863
ENSG00000076344	RGS11	-0.147417	5.21502	0.00915381	0.154863
ENSG00000007392	LUC7L	-0.147485	5.07986	0.00918308	0.155131
ENSG00000105556	MIER2	-0.182462	4.34995	0.0092525	0.15588
ENSG00000103512	NOMO1	0.115504	6.09901	0.00925442	0.15588
ENSG00000070814	TCOF1	-0.108513	6.26626	0.00929389	0.156305
ENSG00000240344	PPIL3	0.169626	4.31597	0.00930679	0.156305
ENSG00000102078	SLC25A14	-0.282743	2.85517	0.00936594	0.15707
ENSG00000231672	DIRC3	0.258238	3.31013	0.00941215	0.157211
ENSG00000142279	WTIP	-0.167598	4.84792	0.00941497	0.157211
ENSG00000213553	RPLP0P6	-0.263117	3.64997	0.00941521	0.157211
ENSG00000263072	ZNF213-AS1	-0.292437	2.84348	0.0095007	0.157649
ENSG00000115084	SLC35F5	0.0873567	6.95494	0.00952315	0.157649
ENSG00000071243	ING3	0.218075	3.58619	0.00953379	0.157649
ENSG00000101138	CSTF1	-0.148193	5.23992	0.00954935	0.157649
ENSG00000143942	CHAC2	-0.351892	2.56817	0.00958809	0.157649
ENSG00000214826	DDX12P	-0.361527	2.34091	0.00959427	0.157649
ENSG00000196776	CD47	0.100288	6.75236	0.00960731	0.157649
ENSG00000165029	ABCA1	0.12432	6.18061	0.00961548	0.157649
ENSG00000197415	VEPH1	0.117027	5.39981	0.00962536	0.157649
ENSG00000124145	SDC4	0.09167	8.04736	0.00965814	0.157649
ENSG00000078053	AMPH	0.11375	5.82403	0.00966052	0.157649
ENSG00000132694	ARHGEF11	0.126928	5.6827	0.00969026	0.157649
ENSG00000121064	SCPEP1	0.119371	5.7139	0.00969071	0.157649
ENSG00000004777	ARHGAP33	-0.218203	3.96933	0.00970479	0.157649
ENSG00000152795	HNRNPDL	-0.0814647	8.30313	0.00970628	0.157649
ENSG00000124784	RIOK1	-0.244314	3.4963	0.00972399	0.157649
ENSG00000117450	PRDX1	0.0938877	7.63356	0.00972402	0.157649
ENSG00000145414	NAF1	-0.230605	3.51484	0.00972532	0.157649
ENSG00000180822	PSMG4	-0.202558	3.8056	0.00972869	0.157649
ENSG00000144959	NCEH1	0.0803869	7.84372	0.00972888	0.157649
ENSG00000099875	MKNK2	-0.108809	7.05897	0.00972946	0.157649
ENSG00000156735	BAG4	-0.159986	4.58508	0.00974707	0.157649
ENSG00000176953	NFATC2IP	-0.138133	5.93147	0.00976587	0.157649
ENSG00000109065	NAT9	-0.157827	4.90445	0.00976939	0.157649
ENSG00000220785	MTMR9LP	-0.269736	3.23073	0.00979637	0.157864
ENSG00000121413	ZSCAN18	-0.177656	4.17338	0.00981967	0.158019
ENSG00000125347	IRF1	0.152063	4.73746	0.00985068	0.158067
ENSG00000104365	IKBKB	-0.0991267	6.37032	0.00985933	0.158067
ENSG00000134013	LOXL2	0.0785463	9.94722	0.00986378	0.158067
ENSG00000124160	NCOA5	-0.140232	5.29725	0.00988502	0.158188
ENSG00000276851		0.253855	3.55696	0.00990528	0.158292
ENSG00000157212	PAXIP1	-0.192813	4.17465	0.00995063	0.158797
ENSG00000011201	ANOS1	0.220073	3.78155	0.00997341	0.158941
ENSG00000119906	SLF2	-0.122689	5.50857	0.0100369	0.159733
ENSG00000154040	CABYR	0.287322	2.88631	0.0101073	0.160148
ENSG00000182944	EWSR1	-0.0783489	8.03761	0.0101096	0.160148
ENSG00000182810	DDX28	0.235952	3.51876	0.0101292	0.160148
ENSG00000143970	ASXL2	-0.139422	5.92528	0.0101357	0.160148
ENSG00000140153	WDR20	-0.172438	4.45136	0.0101399	0.160148
ENSG00000149476	TKFC	-0.155152	4.89052	0.0101463	0.160148
ENSG00000189292	ALKAL2	0.29319	3.25795	0.0101696	0.160296
ENSG00000145242	EPHA5	0.192974	4.43802	0.0101981	0.160526
ENSG00000169925	BRD3	-0.129958	5.60834	0.0102559	0.161138
ENSG00000158773	USF1	-0.148654	5.03733	0.0102714	0.161138
ENSG00000135916	ITM2C	-0.0969544	6.13442	0.0102789	0.161138
ENSG00000075420	FNDC3B	0.102378	7.50483	0.010365	0.162189
ENSG00000118922	KLF12	0.170957	5.32327	0.010374	0.162189
ENSG00000124098	FAM210B	0.095143	6.25349	0.0104035	0.162429
ENSG00000172830	SSH3	-0.110861	5.71054	0.0104363	0.162548
ENSG00000133858	ZFC3H1	-0.144684	6.14027	0.0104392	0.162548
ENSG00000115107	STEAP3	0.0998524	6.47272	0.0104943	0.163185
ENSG00000150764	DIXDC1	0.113393	6.59074	0.0105945	0.164497
ENSG00000170160	CCDC144A	0.477013	1.9042	0.0106072	0.164497
ENSG00000135074	ADAM19	0.166635	4.97859	0.0106309	0.164643
ENSG00000104522	TSTA3	-0.118233	5.64809	0.0106517	0.164745
ENSG00000167674	HDGFL2	-0.109902	6.40731	0.0106808	0.164851
ENSG00000078018	MAP2	0.1351	6.94237	0.0106872	0.164851
ENSG00000211445	GPX3	0.0952285	7.56441	0.0107162	0.165078
ENSG00000185418	TARSL2	0.267412	3.07018	0.0107708	0.165698
ENSG00000099940	SNAP29	-0.120303	5.24548	0.0108064	0.166024
ENSG00000075568	TMEM131	0.10211	6.56639	0.0109695	0.168307
ENSG00000164086	DUSP7	-0.139557	5.42041	0.0109976	0.168514
ENSG00000003756	RBM5	-0.155289	6.07089	0.0110749	0.169272
ENSG00000185825	BCAP31	0.0774386	7.82034	0.0110905	0.169272
ENSG00000185049	NELFA	-0.170368	5.04089	0.0110912	0.169272
ENSG00000099364	FBXL19	-0.121967	5.6072	0.0111522	0.169978
ENSG00000120693	SMAD9	0.179221	4.71221	0.011193	0.170279
ENSG00000166797	CIAO2A	0.157876	5.14797	0.0112014	0.170279
ENSG00000116005	PCYOX1	0.0897783	7.51281	0.0112301	0.170491
ENSG00000105136	ZNF419	-0.29433	2.70869	0.0112541	0.17063
ENSG00000213983	AP1G2	-0.136552	5.368	0.0112988	0.171064
ENSG00000188566	NDOR1	-0.157058	4.96135	0.0113124	0.171064
ENSG00000149503	INCENP	-0.118312	6.74486	0.0113329	0.17115
ENSG00000162591	MEGF6	0.0922611	7.30025	0.0113491	0.17117
ENSG00000151498	ACAD8	-0.118175	5.25988	0.0113925	0.171602
ENSG00000077942	FBLN1	0.272135	3.08092	0.0114497	0.171991
ENSG00000115970	THADA	0.19689	4.28621	0.0114568	0.171991
ENSG00000004455	AK2	-0.0810757	7.41134	0.0114631	0.171991
ENSG00000099204	ABLIM1	0.0976723	6.43602	0.0115065	0.172184
ENSG00000163531	NFASC	0.0999836	8.56826	0.0115205	0.172184
ENSG00000106524	ANKMY2	-0.139939	5.13504	0.0115749	0.172184
ENSG00000074842	MYDGF	0.0857727	7.61481	0.0115947	0.172184
ENSG00000181588	MEX3D	-0.131903	6.08559	0.0115984	0.172184
ENSG00000106305	AIMP2	-0.236032	3.90982	0.0116027	0.172184
ENSG00000110011	DNAJC4	-0.163124	4.70443	0.0116058	0.172184
ENSG00000151612	ZNF827	0.377225	2.35674	0.0116205	0.172184
ENSG00000142039	CCDC97	-0.169639	4.40917	0.0116251	0.172184
ENSG00000224470	ATXN1L	-0.120189	5.72978	0.0116252	0.172184
ENSG00000198018	ENTPD7	0.141436	5.44747	0.0116424	0.172218
ENSG00000075702	WDR62	-0.187315	4.6961	0.011691	0.172716
ENSG00000167394	ZNF668	0.238214	3.32983	0.0117256	0.173005
ENSG00000242125	SNHG3	0.160165	5.49588	0.0117943	0.173681
ENSG00000104763	ASAH1	0.0968664	6.85089	0.0118015	0.173681
ENSG00000076356	PLXNA2	0.221124	3.91421	0.011828	0.173849
ENSG00000124762	CDKN1A	0.0716944	9.10029	0.0118929	0.174527
ENSG00000189056	RELN	0.1598	6.16981	0.0119374	0.174527
ENSG00000198763	MT-ND2	-0.191531	10.4166	0.01194	0.174527
ENSG00000168679	SLC16A4	0.162185	4.95964	0.0119488	0.174527
ENSG00000177879	AP3S1	0.10282	6.30991	0.0119498	0.174527
ENSG00000175906	ARL4D	0.136617	5.01053	0.0120132	0.175108
ENSG00000204410	MSH5	-0.36775	2.09883	0.0120269	0.175108
ENSG00000178951	ZBTB7A	-0.0978764	6.92884	0.012035	0.175108
ENSG00000163516	ANKZF1	-0.0973723	6.7945	0.0120549	0.175176
ENSG00000143106	PSMA5	0.0999417	6.03959	0.0120735	0.175225
ENSG00000144468	RHBDD1	0.204023	3.71138	0.012163	0.176302
ENSG00000116171	SCP2	0.105167	7.00909	0.0122043	0.176642
ENSG00000247626	MARS2	-0.290124	3.47147	0.0122171	0.176642
ENSG00000158792	SPATA2L	-0.243762	3.45104	0.0122817	0.177355
ENSG00000139684	ESD	0.0946663	6.47946	0.0123812	0.178499
ENSG00000245680	ZNF585B	-0.349168	2.33536	0.0123919	0.178499
ENSG00000149136	SSRP1	-0.0794657	7.93821	0.0124311	0.178817
ENSG00000073849	ST6GAL1	0.131068	5.5081	0.0124583	0.178817
ENSG00000095787	WAC	-0.0856312	7.17511	0.0124605	0.178817
ENSG00000204116	CHIC1	0.205424	3.78769	0.0125277	0.179558
ENSG00000148154	UGCG	0.0794125	8.18192	0.0125503	0.179659
ENSG00000177683	THAP5	-0.172519	4.50404	0.0125961	0.179793
ENSG00000132256	TRIM5	0.109964	6.04667	0.0126084	0.179793
ENSG00000132436	FIGNL1	-0.133583	4.87586	0.0126155	0.179793
ENSG00000157353	FUK	-0.209424	4.17021	0.0126222	0.179793
ENSG00000145632	PLK2	0.0760167	8.56231	0.0126523	0.179793
ENSG00000130244	FAM98C	-0.202601	3.75723	0.012661	0.179793
ENSG00000140451	PIF1	-0.186432	4.05595	0.0126687	0.179793
ENSG00000125458	NT5C	-0.186814	3.99636	0.0126971	0.179975
ENSG00000121690	DEPDC7	0.179819	4.14444	0.0127525	0.180538
ENSG00000189410	SH2D5	-0.110589	5.50056	0.0127863	0.180714
ENSG00000100577	GSTZ1	0.233556	3.32382	0.0127963	0.180714
ENSG00000196670	ZFP62	-0.193242	4.01409	0.0128207	0.180838
ENSG00000091073	DTX2	-0.194216	4.02826	0.0129353	0.182231
ENSG00000125843	AP5S1	0.177807	4.03682	0.012967	0.182455
ENSG00000196214	ZNF766	0.216965	3.50873	0.0130118	0.182812
ENSG00000106144	CASP2	-0.119104	5.29471	0.013024	0.182812
ENSG00000103061	SLC7A6OS	0.25443	3.10347	0.0130657	0.183174
ENSG00000125485	DDX31	-0.183466	4.04038	0.0131396	0.183986
ENSG00000181788	SIAH2	-0.136582	4.86103	0.013224	0.184748
ENSG00000140398	NEIL1	-0.184923	4.68865	0.013226	0.184748
ENSG00000046604	DSG2	0.0810299	8.30972	0.0133102	0.185515
ENSG00000182481	KPNA2	-0.0766258	8.26302	0.0133131	0.185515
ENSG00000081014	AP4E1	0.143562	5.08815	0.0133618	0.185969
ENSG00000169683	LRRC45	-0.166011	4.88144	0.0134131	0.18621
ENSG00000105976	MET	0.0803851	8.73396	0.013418	0.18621
ENSG00000134882	UBAC2	0.112813	5.78852	0.0134275	0.18621
ENSG00000143258	USP21	-0.146447	4.58357	0.0134962	0.186785
ENSG00000183248	PRR36	-0.187197	4.50261	0.0135013	0.186785
ENSG00000115364	MRPL19	0.124783	5.60987	0.0135636	0.187264
ENSG00000132182	NUP210	-0.0927271	7.34473	0.0135684	0.187264
ENSG00000179115	FARSA	-0.0954511	6.22223	0.0136039	0.187529
ENSG00000183655	KLHL25	-0.341689	2.4528	0.0136561	0.187678
ENSG00000049656	CLPTM1L	0.0752692	7.70186	0.0136632	0.187678
ENSG00000149547	EI24	0.0749494	7.67918	0.0136828	0.187678
ENSG00000184203	PPP1R2	0.131773	4.98175	0.0136995	0.187678
ENSG00000162493	PDPN	0.0887853	6.89245	0.0137105	0.187678
ENSG00000204256	BRD2	-0.0758955	7.50549	0.0137123	0.187678
ENSG00000116815	CD58	0.178057	4.09067	0.0137345	0.187696
ENSG00000109103	UNC119	-0.125101	5.19672	0.0137462	0.187696
ENSG00000166900	STX3	-0.0743244	7.62307	0.0137667	0.187755
ENSG00000119801	YPEL5	0.100396	6.58942	0.0138069	0.188081
ENSG00000136960	ENPP2	0.125574	5.21389	0.0138274	0.188137
ENSG00000122778	KIAA1549	0.22045	3.84214	0.0139161	0.189121
ENSG00000147257	GPC3	-0.2081	3.68795	0.01395	0.189177
ENSG00000101811	CSTF2	-0.190509	4.29051	0.0139683	0.189177
ENSG00000225138	SLC9A3-AS1	-0.147598	6.00976	0.0139694	0.189177
ENSG00000204560	DHX16	-0.115951	5.74322	0.01403	0.189775
ENSG00000152359	POC5	0.26195	3.05077	0.0140957	0.190034
ENSG00000105229	PIAS4	-0.155746	4.68234	0.0141043	0.190034
ENSG00000172059	KLF11	0.203031	4.49627	0.0141351	0.190034
ENSG00000157680	DGKI	0.260274	3.60281	0.0141754	0.190034
ENSG00000177917	ARL6IP6	-0.168846	4.75806	0.0141865	0.190034
ENSG00000218426		-0.323649	2.43537	0.014221	0.190034
ENSG00000106484	MEST	0.111894	6.24556	0.0142245	0.190034
ENSG00000214193	SH3D21	-0.124292	5.95849	0.0142272	0.190034
ENSG00000180530	NRIP1	0.109851	6.40451	0.0142347	0.190034
ENSG00000133083	DCLK1	0.104592	5.93936	0.0142356	0.190034
ENSG00000280798	LINC00294	0.168235	4.77993	0.014252	0.190034
ENSG00000104164	BLOC1S6	0.13185	5.36224	0.0142669	0.190034
ENSG00000131174	COX7B	0.128705	5.2451	0.0142856	0.190034
ENSG00000132199	ENOSF1	-0.117204	5.49409	0.0142919	0.190034
ENSG00000137513	NARS2	0.196898	4.25417	0.0143079	0.190034
ENSG00000139734	DIAPH3	-0.0962246	6.42363	0.0143294	0.190034
ENSG00000037757	MRI1	-0.158967	4.66949	0.0143308	0.190034
ENSG00000184743	ATL3	0.0749134	8.09019	0.0143532	0.190034
ENSG00000158717	RNF166	-0.214089	3.57689	0.0143621	0.190034
ENSG00000144152	FBLN7	-0.203198	3.85621	0.0144531	0.190787
ENSG00000100941	PNN	-0.123564	7.18348	0.0144658	0.190787
ENSG00000166446	CDYL2	0.131015	4.95625	0.0144686	0.190787
ENSG00000184205	TSPYL2	-0.171312	4.34566	0.0144903	0.190855
ENSG00000173065	FAM222B	-0.139196	5.04765	0.014518	0.191002
ENSG00000224870	MRPL20-AS1	-0.220778	4.02221	0.0146145	0.192053
ENSG00000084774	CAD	-0.109852	6.47364	0.0146661	0.192491
ENSG00000149428	HYOU1	0.073079	8.58837	0.0146813	0.192491
ENSG00000238164	TNFRSF14-AS1	-0.328773	2.60949	0.0147047	0.19258
ENSG00000149929	HIRIP3	-0.167836	4.53101	0.0147493	0.192945
ENSG00000126464	PRR12	-0.160744	5.5318	0.0148167	0.193607
ENSG00000143862	ARL8A	-0.0967738	6.00501	0.0148935	0.19439
ENSG00000168003	SLC3A2	-0.0758555	8.21263	0.0149247	0.194577
ENSG00000078124	ACER3	-0.127143	5.07667	0.015025	0.195452
ENSG00000091140	DLD	0.0925984	6.11976	0.0150458	0.195452
ENSG00000161996	WDR90	-0.157013	5.43088	0.015059	0.195452
ENSG00000150961	SEC24D	0.0864114	6.5772	0.0150712	0.195452
ENSG00000197183	NOL4L	-0.166846	4.43582	0.0150764	0.195452
ENSG00000116580	GON4L	-0.162471	5.30053	0.0151487	0.196168
ENSG00000169432	SCN9A	0.14708	5.8247	0.0152627	0.197422
ENSG00000116151	MORN1	-0.264343	2.9611	0.0153371	0.198163
ENSG00000172613	RAD9A	-0.191635	4.43572	0.0153695	0.198247
ENSG00000261645	DISC1FP1	0.257922	3.54508	0.015378	0.198247
ENSG00000204789	ZNF204P	-0.409147	2.20431	0.0154376	0.198751
ENSG00000164292	RHOBTB3	0.093473	6.82285	0.0154515	0.198751
ENSG00000138688	KIAA1109	0.214091	6.21698	0.0154806	0.19876
ENSG00000099958	DERL3	-0.318816	2.49873	0.0155042	0.19876
ENSG00000161021	MAML1	-0.123701	5.50408	0.0155162	0.19876
ENSG00000174306	ZHX3	0.106585	6.34997	0.0155369	0.19876
ENSG00000139636	LMBR1L	-0.164304	4.33469	0.0155384	0.19876
ENSG00000138101	DTNB	-0.167748	4.2005	0.0155818	0.198913
ENSG00000177303	CASKIN2	-0.171726	4.59714	0.0155848	0.198913
ENSG00000143363	PRUNE1	-0.197321	3.78568	0.0156142	0.199013
ENSG00000155324	GRAMD2B	0.159086	4.9149	0.0156271	0.199013
ENSG00000122783	CYREN	-0.192782	4.10281	0.015686	0.199543
ENSG00000143322	ABL2	0.115009	8.77185	0.0157045	0.199558
ENSG00000187446	CHP1	0.113648	5.94419	0.0157526	0.199949
ENSG00000183665	TRMT12	-0.266692	2.97762	0.015794	0.200127
ENSG00000183255	PTTG1IP	0.0667538	8.92822	0.0158219	0.200127
ENSG00000092929	UNC13D	-0.0839549	8.59294	0.0158291	0.200127
ENSG00000205707	ETFRF1	0.306463	2.47519	0.0158361	0.200127
ENSG00000125657	TNFSF9	0.2237	3.33837	0.0158638	0.200127
ENSG00000226742	HSBP1L1	-0.187214	4.51863	0.0158707	0.200127
ENSG00000168556	ING2	0.172356	4.06053	0.0159169	0.20049
ENSG00000163902	RPN1	0.0647448	8.31954	0.015952	0.200548
ENSG00000167625	ZNF526	-0.203822	3.8596	0.0159562	0.200548
ENSG00000131462	TUBG1	-0.129593	5.93605	0.0160438	0.201408
ENSG00000278535	DHRS11	-0.267215	2.84297	0.0160596	0.201408
ENSG00000172009	THOP1	-0.0949556	6.29223	0.0160832	0.201485
ENSG00000111261	MANSC1	0.157078	4.45896	0.0161057	0.201548
ENSG00000039523	RIPOR1	-0.0960238	6.94685	0.0161432	0.201798
ENSG00000135749	PCNX2	0.144919	5.29323	0.0161843	0.202094
ENSG00000125630	POLR1B	-0.146803	4.91936	0.0162312	0.202313
ENSG00000123843	C4BPB	0.320574	3.03898	0.0162379	0.202313
ENSG00000178035	IMPDH2	-0.0793749	7.16572	0.0162545	0.202313
ENSG00000095564	BTAF1	-0.135156	6.04031	0.0163107	0.202436
ENSG00000142528	ZNF473	-0.237642	3.15555	0.0163181	0.202436
ENSG00000145817	YIPF5	0.106791	6.5724	0.0163454	0.202436
ENSG00000135540	NHSL1	-0.177876	4.04591	0.0163513	0.202436
ENSG00000175806	MSRA	-0.157204	4.42259	0.0163562	0.202436
ENSG00000132561	MATN2	0.066605	8.72594	0.0163697	0.202436
ENSG00000165655	ZNF503	-0.115364	6.35518	0.0165114	0.20397
ENSG00000204386	NEU1	0.0827637	7.07062	0.0167826	0.207099
ENSG00000137752	CASP1	0.253258	3.23777	0.0169136	0.208493
ENSG00000204209	DAXX	-0.115735	5.87938	0.016937	0.208558
ENSG00000113300	CNOT6	-0.128957	5.87427	0.0169739	0.208674
ENSG00000145214	DGKQ	-0.119274	5.30636	0.0169826	0.208674
ENSG00000181896	ZNF101	-0.241775	3.05168	0.0170186	0.208895
ENSG00000125149	C16orf70	-0.219518	4.01094	0.0171173	0.209882
ENSG00000183049	CAMK1D	0.169869	4.19738	0.0172233	0.210831
ENSG00000138495	COX17	-0.204126	3.84149	0.0172312	0.210831
ENSG00000106868	SUSD1	0.104127	5.86062	0.0172931	0.211364
ENSG00000132952	USPL1	-0.1725	4.31641	0.0173528	0.211763
ENSG00000143847	PPFIA4	-0.124287	6.75768	0.0173624	0.211763
ENSG00000005007	UPF1	-0.0866984	7.04481	0.0174586	0.212711
ENSG00000151422	FER	0.168745	4.98091	0.0176119	0.214353
ENSG00000286190		0.199323	3.81079	0.0177654	0.215993
ENSG00000160813	PPP1R35	-0.193252	3.77079	0.0178115	0.216326
ENSG00000183726	TMEM50A	0.0873584	6.90299	0.0179013	0.217176
ENSG00000134438	RAX	-0.177317	4.5045	0.0179192	0.217176
ENSG00000157873	TNFRSF14	-0.120678	6.21773	0.0180906	0.21862
ENSG00000101216	GMEB2	0.156691	4.73584	0.0181061	0.21862
ENSG00000164897	TMUB1	-0.114161	6.18567	0.0181081	0.21862
ENSG00000221914	PPP2R2A	-0.09219	6.29125	0.0181141	0.21862
ENSG00000177868	SVBP	-0.385422	2.1291	0.018212	0.219
ENSG00000107077	KDM4C	0.116001	5.45876	0.0182282	0.219
ENSG00000132002	DNAJB1	-0.0782504	7.50639	0.0182286	0.219
ENSG00000197603	CPLANE1	0.1416	5.67857	0.0182327	0.219
ENSG00000177728	TMEM94	-0.0912394	6.58646	0.0182405	0.219
ENSG00000165724	ZMYND19	-0.149188	5.32607	0.0182945	0.219419
ENSG00000161551	ZNF577	-0.260061	2.77817	0.0183298	0.219615
ENSG00000065029	ZNF76	-0.139948	4.68792	0.0183616	0.219652
ENSG00000134186	PRPF38B	-0.112961	5.96426	0.018386	0.219652
ENSG00000040731	CDH10	0.21668	3.62643	0.0183956	0.219652
ENSG00000120868	APAF1	-0.126758	5.33831	0.018409	0.219652
ENSG00000107159	CA9	-0.0960501	8.33975	0.0185109	0.220639
ENSG00000161618	ALDH16A1	-0.19551	4.30002	0.0185773	0.221202
ENSG00000198040	ZNF84	-0.165278	4.85139	0.0186392	0.221617
ENSG00000198837	DENND4B	-0.102401	6.06123	0.0186506	0.221617
ENSG00000188997	KCTD21	-0.205153	3.55423	0.0187412	0.22231
ENSG00000132274	TRIM22	0.0778513	7.7979	0.0187514	0.22231
ENSG00000010322	NISCH	-0.0854586	6.99636	0.0187667	0.22231
ENSG00000224078	SNHG14	0.121691	5.82326	0.0187997	0.222473
ENSG00000133401	PDZD2	0.173485	4.8414	0.0188339	0.222649
ENSG00000151474	FRMD4A	0.0978676	6.41871	0.0188791	0.222931
ENSG00000187720	THSD4	0.117685	6.29682	0.0188964	0.222931
ENSG00000196352	CD55	0.0843001	6.93426	0.0189787	0.223674
ENSG00000113595	TRIM23	-0.153043	4.36626	0.0190115	0.223831
ENSG00000164125	GASK1B	0.225253	3.61568	0.0190353	0.223874
ENSG00000135116	HRK	-0.110171	6.56978	0.0190558	0.223874
ENSG00000151461	UPF2	-0.118668	5.63929	0.0190733	0.223874
ENSG00000203485	INF2	-0.0755123	8.26525	0.0191671	0.224746
ENSG00000149930	TAOK2	-0.0971163	6.46382	0.0191908	0.224795
ENSG00000181826	RELL1	0.155066	4.46506	0.0192693	0.225283
ENSG00000100479	POLE2	-0.237491	3.06101	0.0192715	0.225283
ENSG00000107242	PIP5K1B	0.263605	2.89619	0.0193787	0.226003
ENSG00000145982	FARS2	0.231352	3.35898	0.0193823	0.226003
ENSG00000174238	PITPNA	-0.0779538	7.22699	0.0194132	0.226003
ENSG00000081059	TCF7	-0.128952	5.23826	0.0194184	0.226003
ENSG00000198839	ZNF277	0.216083	3.89437	0.019431	0.226003
ENSG00000008394	MGST1	0.0878678	6.61855	0.0194519	0.226018
ENSG00000121390	PSPC1	-0.0983244	5.84562	0.0195029	0.226158
ENSG00000130309	COLGALT1	0.0695749	7.53501	0.0195032	0.226158
ENSG00000068354	TBC1D25	0.159502	4.18524	0.0195512	0.226488
ENSG00000162654	GBP4	0.27118	3.50534	0.0196388	0.227275
ENSG00000144746	ARL6IP5	0.0821043	7.20576	0.0197225	0.227949
ENSG00000196313	POM121	-0.110481	6.1142	0.0197421	0.227949
ENSG00000113368	LMNB1	-0.0999339	6.11125	0.0197745	0.227949
ENSG00000164978	NUDT2	0.258035	2.9993	0.0197761	0.227949
ENSG00000182774	RPS17	-0.268723	2.8701	0.0199476	0.229489
ENSG00000005893	LAMP2	0.0854515	8.34307	0.0199676	0.229489
ENSG00000010295	IFFO1	-0.142699	4.95129	0.0199694	0.229489
ENSG00000110455	ACCS	-0.137238	5.77891	0.0200245	0.229772
ENSG00000158480	SPATA2	-0.174632	3.89038	0.020041	0.229772
ENSG00000123496	IL13RA2	-0.115614	5.27264	0.020083	0.229772
ENSG00000186468	RPS23	0.102314	7.85925	0.0200933	0.229772
ENSG00000129351	ILF3	-0.0659062	8.49918	0.0200936	0.229772
ENSG00000183943	PRKX	0.102246	5.49736	0.0202105	0.23088
ENSG00000168172	HOOK3	0.144967	5.71282	0.0202671	0.231078
ENSG00000107521	HPS1	-0.0901133	6.9515	0.0202679	0.231078
ENSG00000167460	TPM4	0.0554622	9.61632	0.020316	0.231398
ENSG00000016391	CHDH	-0.240134	3.16783	0.0203755	0.231847
ENSG00000110395	CBL	-0.138334	6.32378	0.0204126	0.23204
ENSG00000184402	SS18L1	-0.189271	4.24781	0.0204424	0.232135
ENSG00000133884	DPF2	-0.105007	6.03578	0.0205034	0.232135
ENSG00000131797	CLUHP3	-0.215122	3.47987	0.02051	0.232135
ENSG00000169031	COL4A3	0.122974	6.14149	0.0205261	0.232135
ENSG00000171720	HDAC3	-0.102476	5.87029	0.0205367	0.232135
ENSG00000258441	LINC00641	0.336259	2.88541	0.0205417	0.232135
ENSG00000104635	SLC39A14	0.0825512	7.56063	0.020586	0.232409
ENSG00000101608	MYL12A	0.0894768	7.47739	0.0206384	0.232772
ENSG00000157227	MMP14	0.0740548	9.68181	0.0206903	0.23313
ENSG00000126822	PLEKHG3	-0.0871498	6.51747	0.0207245	0.233287
ENSG00000138193	PLCE1	0.136539	5.50977	0.0208205	0.23368
ENSG00000161638	ITGA5	0.0829562	8.78328	0.020827	0.23368
ENSG00000138642	HERC6	0.118277	5.44906	0.0208367	0.23368
ENSG00000113716	HMGXB3	-0.105781	6.2972	0.0208405	0.23368
ENSG00000026103	FAS	0.109534	5.59487	0.020886	0.233962
ENSG00000061938	TNK2	-0.0969571	6.19503	0.0209061	0.233962
ENSG00000125772	GPCPD1	0.187501	3.78072	0.0209386	0.234099
ENSG00000184076	UQCR10	0.110497	5.58796	0.0209823	0.23436
ENSG00000198863	RUNDC1	-0.124883	5.13104	0.021021	0.234565
ENSG00000239857	GET4	0.303725	2.44833	0.021141	0.235467
ENSG00000125740	FOSB	0.422934	1.50177	0.0211427	0.235467
ENSG00000137522	RNF121	0.13481	5.39735	0.0211776	0.235629
ENSG00000168143	FAM83B	-0.244696	3.0615	0.0212627	0.236348
ENSG00000071626	DAZAP1	-0.0925585	7.45697	0.0212952	0.236482
ENSG00000159200	RCAN1	0.104987	5.49183	0.0213811	0.237207
ENSG00000237149	ZNF503-AS2	-0.231311	3.1499	0.0214459	0.23746
ENSG00000139880	CDH24	-0.124665	5.01018	0.0214508	0.23746
ENSG00000090006	LTBP4	-0.106452	6.4384	0.0214656	0.23746
ENSG00000088387	DOCK9	0.120143	5.87221	0.0215517	0.238183
ENSG00000116560	SFPQ	-0.0616246	8.20226	0.021586	0.238334
ENSG00000172890	NADSYN1	-0.0845271	7.26025	0.0216618	0.238943
ENSG00000145332	KLHL8	-0.213313	3.73808	0.0216917	0.239042
ENSG00000105186	ANKRD27	-0.116105	5.09986	0.0217122	0.239042
ENSG00000124789	NUP153	-0.0946215	6.46854	0.0217645	0.23931
ENSG00000107938	EDRF1	-0.175474	4.08315	0.0217781	0.23931
ENSG00000196455	PIK3R4	-0.150007	4.93714	0.0218916	0.240151
ENSG00000196950	SLC39A10	0.134949	5.2109	0.0218963	0.240151
ENSG00000215012	RTL10	-0.138738	5.00505	0.0220045	0.241109
ENSG00000138030	KHK	-0.261953	2.90035	0.0220795	0.241702
ENSG00000198105	ZNF248	-0.197885	3.73413	0.022121	0.241702
ENSG00000138160	KIF11	-0.0766568	6.525	0.0221215	0.241702
ENSG00000130818	ZNF426	0.163357	4.12648	0.0221935	0.241979
ENSG00000048740	CELF2	0.0857722	7.93404	0.022194	0.241979
ENSG00000243716	NPIPB5	-0.249425	2.95322	0.0222238	0.241979
ENSG00000123975	CKS2	-0.100168	6.17528	0.0222307	0.241979
ENSG00000143631	FLG	0.202263	5.68854	0.0222947	0.242447
ENSG00000263002	ZNF234	-0.265503	2.82476	0.0224105	0.243461
ENSG00000108848	LUC7L3	-0.136406	7.45758	0.0224302	0.243461
ENSG00000117592	PRDX6	0.0648716	8.11452	0.0225515	0.244068
ENSG00000082014	SMARCD3	-0.13018	4.91829	0.0225696	0.244068
ENSG00000090861	AARS	-0.0736127	8.05715	0.0225774	0.244068
ENSG00000168952	STXBP6	0.0962098	5.77918	0.0225776	0.244068
ENSG00000102125	TAZ	-0.143302	4.74406	0.0225918	0.244068
ENSG00000129473	BCL2L2	-0.115701	5.35338	0.0226704	0.244688
ENSG00000204160	ZDHHC18	-0.160181	4.81385	0.0227181	0.244818
ENSG00000169045	HNRNPH1	-0.0977126	8.91044	0.0227863	0.244818
ENSG00000247092	SNHG10	0.351025	2.05971	0.0227964	0.244818
ENSG00000127603	MACF1	0.175094	9.00539	0.0228468	0.244818
ENSG00000173992	CCS	-0.123328	4.97663	0.0228551	0.244818
ENSG00000013563	DNASE1L1	0.202252	4.25482	0.0228556	0.244818
ENSG00000162777	DENND2D	-0.135362	4.62093	0.0228751	0.244818
ENSG00000142634	EFHD2	-0.109795	6.01179	0.0228984	0.244818
ENSG00000132382	MYBBP1A	-0.121369	5.72456	0.0229079	0.244818
ENSG00000244694	PTCHD4	0.218035	3.56729	0.02291	0.244818
ENSG00000175931	UBE2O	-0.122145	6.02141	0.0229261	0.244818
ENSG00000196422	PPP1R26	-0.0872725	5.95634	0.0229371	0.244818
ENSG00000103365	GGA2	-0.0856957	6.87793	0.0229723	0.244967
ENSG00000122068	FYTTD1	0.0853124	6.25829	0.0230785	0.245873
ENSG00000100908	EMC9	-0.170017	4.29562	0.0231563	0.246369
ENSG00000113387	SUB1	0.0969486	6.49923	0.0231783	0.246369
ENSG00000204370	SDHD	0.10277	5.62273	0.0231892	0.246369
ENSG00000251022	THAP9-AS1	-0.152552	4.38269	0.0232664	0.246962
ENSG00000049541	RFC2	-0.103504	5.38726	0.0233649	0.247779
ENSG00000113558	SKP1	0.0829088	6.99053	0.0236243	0.25024
ENSG00000146463	ZMYM4	-0.103517	6.28948	0.0236403	0.25024
ENSG00000198373	WWP2	-0.108156	5.64211	0.0236654	0.250276
ENSG00000035499	DEPDC1B	-0.178324	3.90139	0.0237221	0.250646
ENSG00000184990	SIVA1	-0.121098	5.36623	0.0237575	0.250791
ENSG00000148677	ANKRD1	0.108797	8.88236	0.0238608	0.251651
ENSG00000236552	RPL13AP5	-0.293459	3.10755	0.0239106	0.251946
ENSG00000143622	RIT1	0.127344	5.01808	0.0239772	0.252417
ENSG00000109220	CHIC2	0.158338	5.08545	0.0240201	0.252638
ENSG00000112249	ASCC3	0.088038	7.32257	0.0241824	0.254113
ENSG00000084693	AGBL5	-0.100064	5.87653	0.0242099	0.254171
ENSG00000064601	CTSA	-0.0760433	8.12482	0.0243431	0.255229
ENSG00000083168	KAT6A	-0.116091	5.6601	0.0243791	0.255229
ENSG00000171824	EXOSC10	-0.0946296	6.06286	0.0243802	0.255229
ENSG00000173653	RCE1	-0.139362	4.58508	0.0243991	0.255229
ENSG00000118482	PHF3	-0.0918239	6.71451	0.0244986	0.256037
ENSG00000162341	TPCN2	-0.125143	4.8303	0.0246011	0.256686
ENSG00000103264	FBXO31	-0.121382	5.24608	0.0246182	0.256686
ENSG00000120437	ACAT2	0.145423	5.30057	0.0246275	0.256686
ENSG00000112242	E2F3	0.128797	5.19528	0.0246799	0.257001
ENSG00000145990	GFOD1	0.216254	4.31669	0.024829	0.25832
ENSG00000113739	STC2	0.0738968	8.38426	0.0248655	0.258467
ENSG00000169213	RAB3B	0.110783	6.20941	0.0249733	0.259106
ENSG00000212724	KRTAP2-3	0.167213	4.89414	0.0250113	0.259106
ENSG00000170734	POLH	-0.107724	5.48063	0.0250178	0.259106
ENSG00000124787	RPP40	0.316226	2.33648	0.0250461	0.259106
ENSG00000204389	HSPA1A	-0.123807	5.28903	0.0250947	0.259106
ENSG00000140006	WDR89	-0.269802	2.92048	0.0250998	0.259106
ENSG00000218283	MORF4L1P1	-0.26073	3.19221	0.0251246	0.259106
ENSG00000165417	GTF2A1	-0.122203	5.4206	0.0251361	0.259106
ENSG00000144857	BOC	-0.127652	5.30652	0.0251782	0.259106
ENSG00000101670	LIPG	0.14786	4.3829	0.0251843	0.259106
ENSG00000140044	JDP2	-0.193951	3.57972	0.025187	0.259106
ENSG00000168476	REEP4	-0.121692	5.39346	0.0252045	0.259106
ENSG00000009413	REV3L	0.140776	6.11323	0.025219	0.259106
ENSG00000038532	CLEC16A	0.110294	5.42726	0.0252961	0.259189
ENSG00000086589	RBM22	-0.110488	5.24239	0.0253039	0.259189
ENSG00000171819	ANGPTL7	0.128935	5.23537	0.0253108	0.259189
ENSG00000213614	HEXA	0.101544	5.73968	0.0253455	0.259189
ENSG00000213366	GSTM2	-0.324152	2.39448	0.0253488	0.259189
ENSG00000113645	WWC1	0.0609372	8.60198	0.0253618	0.259189
ENSG00000115365	LANCL1	0.0937725	6.3902	0.0253983	0.259332
ENSG00000234465	PINLYP	-0.264005	2.68399	0.0254662	0.259456
ENSG00000136367	ZFHX2	-0.294659	2.48382	0.0254824	0.259456
ENSG00000100726	TELO2	-0.0998783	5.88906	0.0255278	0.259456
ENSG00000204381	LAYN	0.0861202	7.44629	0.0255367	0.259456
ENSG00000004846	ABCB5	0.127075	5.47948	0.0255634	0.259456
ENSG00000168096	ANKS3	-0.192747	4.04262	0.0255656	0.259456
ENSG00000125447	GGA3	-0.0946394	5.91617	0.0255678	0.259456
ENSG00000172331	BPGM	0.238435	3.07092	0.0256409	0.259865
ENSG00000151491	EPS8	0.0840051	6.61699	0.0256531	0.259865
ENSG00000111647	UHRF1BP1L	0.103666	5.34222	0.0257164	0.260277
ENSG00000151914	DST	0.192424	8.51976	0.0258416	0.261315
ENSG00000279672		-0.253467	3.36118	0.0258795	0.261469
ENSG00000023287	RB1CC1	0.092022	6.46995	0.0259726	0.26218
ENSG00000266412	NCOA4	0.0689445	7.35407	0.0261199	0.263436
ENSG00000163874	ZC3H12A	0.161828	4.33607	0.0262087	0.263531
ENSG00000063587	ZNF275	0.171217	4.23194	0.0262287	0.263531
ENSG00000183496	MEX3B	0.150761	4.27347	0.0262301	0.263531
ENSG00000162600	OMA1	0.255788	2.85032	0.0262629	0.263531
ENSG00000065154	OAT	0.0752786	6.8197	0.026289	0.263531
ENSG00000076826	CAMSAP3	-0.164037	4.01796	0.0262926	0.263531
ENSG00000197498	RPF2	-0.148122	4.6827	0.0263258	0.263531
ENSG00000170260	ZNF212	0.176951	3.89167	0.026326	0.263531
ENSG00000012779	ALOX5	0.289071	2.44025	0.0263494	0.263531
ENSG00000079308	TNS1	0.12806	6.0346	0.0263852	0.263531
ENSG00000169554	ZEB2	-0.0883564	6.32204	0.0263937	0.263531
ENSG00000104723	TUSC3	0.0901236	6.95544	0.0264042	0.263531
ENSG00000124587	PEX6	-0.133327	5.60637	0.0264262	0.263531
ENSG00000161202	DVL3	-0.0689451	7.59927	0.0264522	0.263562
ENSG00000135473	PAN2	-0.128489	5.05326	0.0265458	0.26417
ENSG00000124508	BTN2A2	0.141753	4.54791	0.026559	0.26417
ENSG00000158321	AUTS2	-0.114315	5.42107	0.026585	0.264202
ENSG00000157077	ZFYVE9	0.116724	5.29799	0.0266981	0.265097
ENSG00000163121	NEURL3	0.295495	2.54186	0.0268628	0.266442
ENSG00000116273	PHF13	-0.104776	5.72153	0.0268991	0.266442
ENSG00000081019	RSBN1	-0.164242	4.42407	0.0269028	0.266442
ENSG00000151917	BEND6	0.167862	3.91862	0.0270005	0.26718
ENSG00000051341	POLQ	-0.171214	4.89801	0.0270281	0.267223
ENSG00000091157	WDR7	0.156956	4.56791	0.0270954	0.267496
ENSG00000177192	PUS1	-0.15217	4.72051	0.0271036	0.267496
ENSG00000188549	CCDC9B	-0.0825313	7.66161	0.0271495	0.267496
ENSG00000156510	HKDC1	-0.0674398	8.20335	0.0271867	0.267496
ENSG00000156304	SCAF4	-0.134883	5.55849	0.0271924	0.267496
ENSG00000105552	BCAT2	-0.0942053	5.86705	0.0272055	0.267496
ENSG00000151779	NBAS	0.0985839	6.15355	0.0272324	0.267496
ENSG00000127989	MTERF1	0.202176	3.3529	0.0272815	0.267496
ENSG00000135318	NT5E	0.0697727	8.71586	0.0272908	0.267496
ENSG00000152518	ZFP36L2	0.0891635	6.32873	0.0273097	0.267496
ENSG00000074582	BCS1L	-0.151753	4.13479	0.0273285	0.267496
ENSG00000183421	RIPK4	0.140645	4.40644	0.0273517	0.267496
ENSG00000106771	TMEM245	0.0867325	7.22636	0.027357	0.267496
ENSG00000140400	MAN2C1	-0.100829	5.68597	0.0273802	0.267496
ENSG00000103066	PLA2G15	0.0835394	6.04299	0.0274069	0.267531
ENSG00000136877	FPGS	-0.101458	6.30374	0.0274732	0.267746
ENSG00000095015	MAP3K1	-0.159443	4.07382	0.0274953	0.267746
ENSG00000014641	MDH1	0.0779901	7.19173	0.0274986	0.267746
ENSG00000147123	NDUFB11	0.119072	5.64429	0.0276055	0.268412
ENSG00000164967	RPP25L	0.189611	3.55646	0.0276136	0.268412
ENSG00000148429	USP6NL	-0.147425	4.59945	0.0276694	0.268728
ENSG00000112210	RAB23	-0.14073	4.44913	0.0277962	0.269733
ENSG00000104356	POP1	-0.183051	3.99954	0.0278512	0.269946
ENSG00000179406	LINC00174	-0.365108	2.20422	0.0278649	0.269946
ENSG00000185220	PGBD2	0.284606	2.62728	0.0279212	0.270107
ENSG00000133597	ADCK2	-0.121339	4.97328	0.0279283	0.270107
ENSG00000029363	BCLAF1	0.0828166	6.99577	0.0280077	0.27063
ENSG00000115159	GPD2	-0.111453	5.76205	0.0280294	0.27063
ENSG00000118900	UBN1	-0.0807828	6.51259	0.0280808	0.2709
ENSG00000198382	UVRAG	0.146385	4.61005	0.0282114	0.271933
ENSG00000164949	GEM	0.075353	6.6996	0.0282471	0.272049
ENSG00000260916	CCPG1	0.148414	4.4073	0.0283244	0.272566
ENSG00000130021	PUDP	-0.170117	3.96352	0.0283884	0.272955
ENSG00000112379	ARFGEF3	0.136437	6.63523	0.0285498	0.274278
ENSG00000113048	MRPS27	0.0949753	5.84824	0.0285979	0.274439
ENSG00000198768	APCDD1L	0.10551	5.48225	0.0286141	0.274439
ENSG00000274211	SOCS7	-0.151837	4.40775	0.0286543	0.27447
ENSG00000140332	TLE3	0.105048	5.24509	0.028665	0.27447
ENSG00000172530	BANP	-0.187797	3.61051	0.0287258	0.274674
ENSG00000168488	ATXN2L	-0.097609	7.22415	0.0287339	0.274674
ENSG00000265817	FSBP	0.255779	2.85013	0.0288484	0.27554
ENSG00000185596	WASH3P	-0.320066	2.22991	0.0288959	0.275766
ENSG00000143569	UBAP2L	-0.0779533	7.69697	0.0289673	0.276139
ENSG00000137166	FOXP4	-0.108523	6.24292	0.0289828	0.276139
ENSG00000078070	MCCC1	0.12964	4.6143	0.02905	0.276442
ENSG00000275700	AATF	0.0973698	5.59605	0.0290626	0.276442
ENSG00000127081	ZNF484	0.30495	2.19475	0.0291802	0.277332
ENSG00000101187	SLCO4A1	-0.152937	5.56384	0.029224	0.277399
ENSG00000277203	F8A1	0.302084	2.42163	0.0292353	0.277399
ENSG00000175265	GOLGA8A	-0.153326	6.48966	0.0292821	0.277615
ENSG00000163393	SLC22A15	0.283197	2.65942	0.0293176	0.277723
ENSG00000115306	SPTBN1	0.068068	9.59622	0.0293826	0.27811
ENSG00000088340	FER1L4	-0.102898	6.32163	0.0294155	0.278194
ENSG00000123700	KCNJ2	0.320098	2.14838	0.0295153	0.278908
ENSG00000087586	AURKA	-0.0916241	6.41965	0.0296043	0.279521
ENSG00000163412	EIF4E3	-0.202084	3.45968	0.0297197	0.280381
ENSG00000185189	NRBP2	-0.0942461	6.606	0.0297466	0.280406
ENSG00000196155	PLEKHG4	-0.12289	5.61785	0.0298303	0.280965
ENSG00000179922	ZNF784	0.338849	2.26708	0.0298852	0.281252
ENSG00000198753	PLXNB3	-0.112528	5.92864	0.0299756	0.281873
ENSG00000050438	SLC4A8	0.274476	2.50617	0.030002	0.281892
ENSG00000069849	ATP1B3	0.0820681	7.082	0.0300286	0.281912
ENSG00000069956	MAPK6	0.0922815	6.75052	0.0301238	0.282576
ENSG00000198586	TLK1	0.0940629	5.92824	0.0302096	0.282637
ENSG00000179335	CLK3	-0.11167	5.82582	0.0302154	0.282637
ENSG00000246859	STARD4-AS1	0.182559	5.34972	0.0302166	0.282637
ENSG00000164053	ATRIP	-0.216094	3.56518	0.0302283	0.282637
ENSG00000197713	RPE	-0.0967001	5.82471	0.0302604	0.282708
ENSG00000130748	TMEM160	0.177727	4.30242	0.0303044	0.28289
ENSG00000198964	SGMS1	0.117765	5.14726	0.030342	0.283012
ENSG00000141101	NOB1	-0.142304	4.99262	0.030454	0.283735
ENSG00000149256	TENM4	0.153541	6.42074	0.0304686	0.283735
ENSG00000100568	VTI1B	0.0850153	5.9372	0.0305704	0.284344
ENSG00000164104	HMGB2	-0.0733879	7.24471	0.0305834	0.284344
ENSG00000103994	ZNF106	0.104127	7.28238	0.0306229	0.284482
ENSG00000117360	PRPF3	-0.127799	5.17022	0.0307236	0.285188
ENSG00000265298		-0.22782	2.98853	0.0307645	0.285338
ENSG00000067208	EVI5	0.119625	5.31133	0.0308331	0.285745
ENSG00000149499	EML3	-0.0945157	6.3351	0.030931	0.286373
ENSG00000165669	FAM204A	-0.14899	4.87102	0.0309505	0.286373
ENSG00000182325	FBXL6	-0.214643	4.23527	0.0310102	0.286696
ENSG00000205903	ZNF316	-0.0922448	6.00589	0.0310492	0.286826
ENSG00000103316	CRYM	-0.276473	2.3345	0.0310808	0.286888
ENSG00000151135	TMEM263	0.0865625	6.86663	0.0311159	0.286982
ENSG00000177943	MAMDC4	-0.171049	4.47211	0.0312312	0.287816
ENSG00000104324	CPQ	0.11871	4.93863	0.0313922	0.288824
ENSG00000109944	JHY	0.169997	3.91415	0.0314078	0.288824
ENSG00000115446	UNC50	0.127917	4.7225	0.0314237	0.288824
ENSG00000146433	TMEM181	0.0991112	6.3458	0.0314407	0.288824
ENSG00000013619	MAMLD1	0.24773	3.05515	0.0315132	0.28926
ENSG00000187566	NHLRC1	0.262012	2.63685	0.0315602	0.289338
ENSG00000162039	MEIOB	-0.237223	2.87684	0.0315719	0.289338
ENSG00000124802	EEF1E1	0.242974	2.8202	0.0316875	0.290167
ENSG00000114268	PFKFB4	-0.106275	6.53896	0.031816	0.291112
ENSG00000144597	EAF1	-0.157131	4.31809	0.0319597	0.292048
ENSG00000173894	CBX2	-0.237931	2.89554	0.0319688	0.292048
ENSG00000119943	PYROXD2	-0.206948	3.8005	0.0319955	0.29206
ENSG00000121067	SPOP	-0.0960907	5.5795	0.0320492	0.292108
ENSG00000107560	RAB11FIP2	-0.152226	4.38518	0.0320638	0.292108
ENSG00000099203	TMED1	0.193605	3.35189	0.0320785	0.292108
ENSG00000130254	SAFB2	-0.0903709	6.07952	0.0321021	0.292108
ENSG00000146587	RBAK	0.131077	4.57277	0.0321311	0.292135
ENSG00000164308	ERAP2	0.0733208	7.25398	0.0321556	0.292135
ENSG00000163879	DNALI1	-0.242575	3.56236	0.0321906	0.292223
ENSG00000117226	GBP3	0.0903898	6.03027	0.0323044	0.293026
ENSG00000142327	RNPEPL1	-0.0941543	6.99896	0.0324382	0.294008
ENSG00000170291	ELP5	-0.143689	4.36824	0.0325306	0.294613
ENSG00000164220	F2RL2	0.0724068	6.86951	0.0326172	0.294949
ENSG00000166033	HTRA1	0.0939311	6.05383	0.0326324	0.294949
ENSG00000146263	MMS22L	-0.127573	4.70652	0.0326442	0.294949
ENSG00000144736	SHQ1	0.181615	4.08423	0.0327007	0.295163
ENSG00000153339	TRAPPC8	0.0959567	5.55288	0.0327707	0.295163
ENSG00000168495	POLR3D	-0.131306	4.98866	0.0327715	0.295163
ENSG00000198920	KIAA0753	-0.11969	5.07058	0.0327966	0.295163
ENSG00000257219	LNCOG	0.172028	3.792	0.0328142	0.295163
ENSG00000185278	ZBTB37	0.292558	3.45483	0.0328214	0.295163
ENSG00000106404	CLDN15	-0.168688	4.08639	0.0328659	0.295333
ENSG00000168137	SETD5	-0.0892085	6.8651	0.0331973	0.298078
ENSG00000105926	MPP6	0.132388	4.57247	0.0333079	0.298839
ENSG00000257671	KRT7-AS	-0.20936	3.52763	0.0333995	0.299007
ENSG00000124766	SOX4	0.101229	5.97581	0.0334136	0.299007
ENSG00000170485	NPAS2	-0.184031	3.64702	0.0334787	0.299007
ENSG00000105699	LSR	-0.119645	5.59514	0.0334879	0.299007
ENSG00000155850	SLC26A2	0.149212	5.08938	0.0334963	0.299007
ENSG00000156030	ELMSAN1	0.0892526	6.38269	0.0335053	0.299007
ENSG00000118855	MFSD1	0.102369	6.28061	0.0335081	0.299007
ENSG00000076924	XAB2	-0.105506	5.41943	0.0335396	0.299057
ENSG00000159314	ARHGAP27	-0.141714	5.10686	0.0335927	0.299241
ENSG00000151136	BTBD11	0.147333	4.28172	0.0336121	0.299241
ENSG00000167747	C19orf48	-0.12174	6.04218	0.0338758	0.30125
ENSG00000167770	OTUB1	-0.100778	6.92954	0.033907	0.30125
ENSG00000101160	CTSZ	0.0602966	8.17795	0.0339188	0.30125
ENSG00000204954	C12orf73	-0.219285	3.26073	0.0339422	0.30125
ENSG00000150779	TIMM8B	0.125694	4.98746	0.0339915	0.301456
ENSG00000142751	GPN2	-0.121973	5.2419	0.0341156	0.302324
ENSG00000175470	PPP2R2D	-0.100033	5.46019	0.034146	0.302361
ENSG00000178773	CPNE7	-0.131634	6.05461	0.0342144	0.302486
ENSG00000135482	ZC3H10	0.256719	2.6396	0.0342403	0.302486
ENSG00000038295	TLL1	0.218743	3.17116	0.0342601	0.302486
ENSG00000173915	ATP5MD	0.095762	5.75997	0.034265	0.302486
ENSG00000103351	CLUAP1	0.169113	3.8899	0.0343101	0.302653
ENSG00000099821	POLRMT	-0.0931898	5.97957	0.034364	0.302897
ENSG00000115266	APC2	-0.197014	3.3764	0.0344418	0.303351
ENSG00000267405		0.315318	2.09811	0.0345099	0.303507
ENSG00000172932	ANKRD13D	-0.105771	5.47293	0.0345121	0.303507
ENSG00000166716	ZNF592	-0.101006	5.72726	0.0345869	0.303933
ENSG00000188070	C11orf95	-0.111617	5.40433	0.0346948	0.304494
ENSG00000127554	GFER	-0.153137	4.01713	0.0347035	0.304494
ENSG00000102974	CTCF	-0.0899349	5.56338	0.034826	0.305178
ENSG00000132475	H3F3B	0.0641863	8.53801	0.0348344	0.305178
ENSG00000121310	ECHDC2	-0.128534	5.72917	0.0349228	0.30572
ENSG00000134248	LAMTOR5	0.101876	5.55831	0.0351201	0.30683
ENSG00000179833	SERTAD2	0.0875406	5.93434	0.0351335	0.30683
ENSG00000141682	PMAIP1	0.104712	5.83367	0.0351472	0.30683
ENSG00000108506	INTS2	-0.177547	4.3624	0.0351722	0.30683
ENSG00000152818	UTRN	0.141117	7.09519	0.0351825	0.30683
ENSG00000013588	GPRC5A	0.0770732	7.66816	0.0352925	0.307556
ENSG00000148219	ASTN2	0.216394	2.99796	0.0353217	0.307579
ENSG00000121966	CXCR4	-0.129111	4.83829	0.0353793	0.307717
ENSG00000143845	ETNK2	-0.214999	3.13822	0.0353909	0.307717
ENSG00000171700	RGS19	-0.208428	3.46205	0.0354846	0.307998
ENSG00000198182	ZNF607	-0.237113	2.84963	0.0355019	0.307998
ENSG00000261971	MMP25-AS1	-0.259843	3.31787	0.0355033	0.307998
ENSG00000153485	TMEM251	0.250336	3.24738	0.0355355	0.308045
ENSG00000086062	B4GALT1	0.0653275	7.75179	0.0355691	0.308105
ENSG00000156395	SORCS3	0.305091	2.44256	0.0356595	0.308657
ENSG00000131473	ACLY	-0.0729782	7.60937	0.035712	0.308879
ENSG00000262246	CORO7	-0.253048	2.64461	0.0357679	0.309131
ENSG00000087111	PIGS	0.0893536	6.29687	0.0358651	0.309536
ENSG00000196597	ZNF782	-0.307965	2.11275	0.0358942	0.309536
ENSG00000064652	SNX24	0.127654	4.72431	0.0358992	0.309536
ENSG00000166925	TSC22D4	-0.0861432	6.17252	0.035922	0.309536
ENSG00000112237	CCNC	0.107993	5.57867	0.036026	0.3101
ENSG00000095485	CWF19L1	-0.128623	4.48162	0.0360412	0.3101
ENSG00000071894	CPSF1	-0.0912527	6.67734	0.0361766	0.311033
ENSG00000166170	BAG5	0.0884502	6.19082	0.0363247	0.312073
ENSG00000143793	C1orf35	-0.161265	4.55247	0.036356	0.31211
ENSG00000169951	ZNF764	-0.237559	2.89914	0.0364868	0.312996
ENSG00000143183	TMCO1	0.091611	6.19888	0.0365135	0.312996
ENSG00000170037	CNTROB	-0.102995	5.79087	0.0365627	0.313185
ENSG00000144802	NFKBIZ	0.127136	5.42813	0.0366431	0.313353
ENSG00000181061	HIGD1A	0.113949	5.16521	0.0366472	0.313353
ENSG00000181523	SGSH	-0.112841	5.2927	0.0366638	0.313353
ENSG00000073605	GSDMB	-0.251477	2.60405	0.0367305	0.31339
ENSG00000185215	TNFAIP2	-0.130099	4.52227	0.0367579	0.31339
ENSG00000122678	POLM	-0.2134	3.27141	0.0367746	0.31339
ENSG00000156171	DRAM2	0.130661	4.55522	0.0368017	0.31339
ENSG00000099849	RASSF7	-0.0967393	6.23592	0.0368039	0.31339
ENSG00000008130	NADK	-0.0775085	6.77253	0.0369203	0.314124
ENSG00000089280	FUS	-0.0797567	8.34714	0.0369445	0.314124
ENSG00000137273	FOXF2	-0.104744	5.09919	0.0370836	0.315074
ENSG00000198130	HIBCH	0.148553	4.48308	0.0371578	0.315089
ENSG00000111057	KRT18	-0.0731872	8.21574	0.0371656	0.315089
ENSG00000010292	NCAPD2	-0.0740938	7.4314	0.0371672	0.315089
ENSG00000179134	SAMD4B	-0.0895142	6.78717	0.037213	0.315245
ENSG00000136802	LRRC8A	-0.078148	6.98454	0.0373423	0.316109
ENSG00000178913	TAF7	0.0976355	6.07108	0.0374286	0.316607
ENSG00000205763	RP9P	-0.289105	2.43066	0.0375082	0.316923
ENSG00000078902	TOLLIP	-0.0839438	7.04514	0.037521	0.316923
ENSG00000056972	TRAF3IP2	0.118557	5.42953	0.0376466	0.317752
ENSG00000149357	LAMTOR1	0.0618719	7.53127	0.0377305	0.318227
ENSG00000116962	NID1	0.0962344	6.15101	0.0378257	0.318797
ENSG00000158158	CNNM4	-0.182735	4.16788	0.037876	0.318945
ENSG00000140545	MFGE8	0.07122	7.45613	0.0379224	0.318945
ENSG00000240225	ZNF542P	-0.184975	3.54699	0.0379262	0.318945
ENSG00000076928	ARHGEF1	-0.100655	6.5273	0.0379591	0.31899
ENSG00000183092	BEGAIN	-0.126854	5.39951	0.038116	0.319935
ENSG00000151468	CCDC3	-0.310399	2.59923	0.0381427	0.319935
ENSG00000007237	GAS7	0.0822649	6.43107	0.0381576	0.319935
ENSG00000117152	RGS4	0.0847213	6.76154	0.0381926	0.319935
ENSG00000214900	LINC01588	0.297655	2.15208	0.0382335	0.319935
ENSG00000166946	CCNDBP1	0.149094	4.12045	0.038238	0.319935
ENSG00000120896	SORBS3	-0.093609	7.27968	0.0384009	0.320847
ENSG00000284976		-0.143682	4.3481	0.0384224	0.320847
ENSG00000156802	ATAD2	-0.084511	6.53399	0.0384305	0.320847
ENSG00000134748	PRPF38A	-0.111667	5.06551	0.03858	0.321828
ENSG00000184677	ZBTB40	-0.125795	4.83116	0.0386037	0.321828
ENSG00000079950	STX7	0.103194	6.01581	0.0386976	0.322378
ENSG00000130479	MAP1S	-0.12134	6.10097	0.0387518	0.322569
ENSG00000144749	LRIG1	0.239705	2.74983	0.0387764	0.322569
ENSG00000081923	ATP8B1	-0.0665664	7.65052	0.0388159	0.322664
ENSG00000204642	HLA-F	-0.14694	4.45242	0.0389092	0.323207
ENSG00000148343	MIGA2	-0.131314	4.54875	0.038953	0.323338
ENSG00000177425	PAWR	0.0788271	6.54451	0.0389908	0.323419
ENSG00000127191	TRAF2	-0.147904	4.29797	0.039088	0.323823
ENSG00000197965	MPZL1	0.0697539	7.36252	0.0390956	0.323823
ENSG00000171443	ZNF524	-0.208591	3.19512	0.0391691	0.324199
ENSG00000174437	ATP2A2	0.0549759	8.45023	0.0392081	0.324289
ENSG00000165389	SPTSSA	0.103267	5.23619	0.0394324	0.325911
ENSG00000162545	CAMK2N1	-0.0911082	5.50289	0.0394833	0.326098
ENSG00000266865		-0.289717	2.2077	0.0395121	0.326102
ENSG00000196793	ZNF239	-0.308913	2.10538	0.0396615	0.326686
ENSG00000062370	ZNF112	-0.268114	2.47586	0.0396622	0.326686
ENSG00000047249	ATP6V1H	0.0797289	6.58555	0.0396763	0.326686
ENSG00000153898	MCOLN2	-0.319391	1.96652	0.0397472	0.326686
ENSG00000196935	SRGAP1	0.170902	5.23261	0.0397502	0.326686
ENSG00000081913	PHLPP1	-0.0781614	6.44696	0.0397528	0.326686
ENSG00000112039	FANCE	0.231199	2.971	0.0398097	0.326882
ENSG00000137135	ARHGEF39	-0.212971	3.46558	0.0398332	0.326882
ENSG00000113916	BCL6	0.1109	5.79873	0.0399737	0.327801
ENSG00000115946	PNO1	0.165667	4.03306	0.0400892	0.327886
ENSG00000119711	ALDH6A1	0.136395	4.27631	0.0400906	0.327886
ENSG00000153237	CCDC148	0.13378	4.58631	0.0400953	0.327886
ENSG00000006432	MAP3K9	-0.115389	5.0803	0.0401191	0.327886
ENSG00000115657	ABCB6	-0.300627	2.17227	0.0401319	0.327886
ENSG00000079112	CDH17	-0.104465	5.30844	0.0401546	0.327886
ENSG00000167004	PDIA3	0.0581256	8.55561	0.0402041	0.328059
ENSG00000142227	EMP3	0.0805392	6.86389	0.040328	0.328601
ENSG00000091844	RGS17	-0.158915	4.10861	0.0403443	0.328601
ENSG00000160256	FAM207A	-0.16872	3.79304	0.040374	0.328601
ENSG00000104833	TUBB4A	-0.123151	5.41233	0.0403845	0.328601
ENSG00000128283	CDC42EP1	-0.10193	6.80066	0.0405154	0.329434
ENSG00000119953	SMNDC1	-0.114813	5.06004	0.0405999	0.329888
ENSG00000131016	AKAP12	0.0805847	7.69971	0.0406858	0.330354
ENSG00000197646	PDCD1LG2	0.124913	4.61433	0.0407482	0.330511
ENSG00000103510	KAT8	-0.11766	4.73135	0.0407625	0.330511
ENSG00000133106	EPSTI1	0.303173	2.17793	0.0408019	0.330598
ENSG00000141084	RANBP10	-0.137931	4.75665	0.0410571	0.332433
ENSG00000198912	C1orf174	-0.118992	4.75544	0.0411001	0.332548
ENSG00000163918	RFC4	-0.151773	4.72754	0.0412127	0.333184
ENSG00000266074	BAHCC1	-0.126222	4.95302	0.0412365	0.333184
ENSG00000260912		0.32664	2.08777	0.041297	0.333314
ENSG00000077585	GPR137B	0.118065	4.79473	0.0413103	0.333314
ENSG00000198160	MIER1	0.0817382	6.13609	0.0413548	0.333395
ENSG00000175595	ERCC4	-0.188482	3.70656	0.041386	0.333395
ENSG00000166471	TMEM41B	0.0865217	5.94733	0.0414071	0.333395
ENSG00000162738	VANGL2	0.259569	2.44337	0.0414446	0.33344
ENSG00000225648	SBDSP1	0.158466	3.95932	0.0414704	0.33344
ENSG00000113389	NPR3	0.21568	3.94594	0.0415395	0.333732
ENSG00000141696	P3H4	0.090434	5.53775	0.0415748	0.333732
ENSG00000204681	GABBR1	-0.138621	5.51751	0.0416212	0.333732
ENSG00000137261	KIAA0319	0.27582	2.38815	0.0416225	0.333732
ENSG00000128829	EIF2AK4	-0.0950456	5.80244	0.041724	0.334313
ENSG00000240053	LY6G5B	-0.284824	2.47497	0.0418619	0.334991
ENSG00000267080	ASB16-AS1	-0.241288	2.73316	0.0418666	0.334991
ENSG00000105821	DNAJC2	-0.139425	4.33605	0.041916	0.335154
ENSG00000141756	FKBP10	-0.075094	7.33579	0.0420434	0.33594
ENSG00000147100	SLC16A2	0.0686786	7.28788	0.0421722	0.336359
ENSG00000197841	ZNF181	0.236888	2.74326	0.0421941	0.336359
ENSG00000173166	RAPH1	0.168169	4.41455	0.0422081	0.336359
ENSG00000164975	SNAPC3	-0.0911009	5.83843	0.0422125	0.336359
ENSG00000141522	ARHGDIA	-0.0974873	8.49607	0.0422871	0.336721
ENSG00000148341	SH3GLB2	-0.0841257	6.9462	0.0423217	0.336764
ENSG00000184986	TMEM121	-0.230416	3.19338	0.0423973	0.337117
ENSG00000111206	FOXM1	-0.104117	6.96388	0.0424526	0.337117
ENSG00000224597	SVIL-AS1	0.151788	4.22242	0.0424537	0.337117
ENSG00000141994	DUS3L	-0.173846	3.67267	0.0426139	0.33794
ENSG00000111897	SERINC1	0.0657778	8.06439	0.042616	0.33794
ENSG00000124357	NAGK	0.0857641	6.16145	0.0426552	0.338019
ENSG00000197779	ZNF81	0.320416	2.06043	0.0427104	0.338224
ENSG00000155592	ZKSCAN2	0.236644	3.22914	0.0428464	0.338842
ENSG00000120805	ARL1	0.0898557	6.35154	0.0428472	0.338842
ENSG00000167792	NDUFV1	-0.0759236	7.1309	0.0429225	0.339205
ENSG00000141456	PELP1	-0.129465	6.07391	0.0430157	0.339404
ENSG00000204713	TRIM27	-0.0994832	5.89115	0.043029	0.339404
ENSG00000156011	PSD3	0.121231	6.98197	0.0430359	0.339404
ENSG00000254615		-0.25313	2.52239	0.0431185	0.339496
ENSG00000157600	TMEM164	0.0972073	5.52838	0.0431422	0.339496
ENSG00000159792	PSKH1	-0.11462	5.5187	0.0431637	0.339496
ENSG00000172239	PAIP1	0.0873648	5.73685	0.0432067	0.339496
ENSG00000132510	KDM6B	0.0989224	5.45488	0.0432452	0.339496
ENSG00000170144	HNRNPA3	-0.0689956	8.02636	0.0432635	0.339496
ENSG00000127995	CASD1	-0.139912	4.35065	0.0432732	0.339496
ENSG00000087152	ATXN7L3	-0.0772063	6.29508	0.0432829	0.339496
ENSG00000171813	PWWP2B	-0.200894	3.86595	0.0433377	0.339554
ENSG00000174485	DENND4A	-0.129354	4.83465	0.0433748	0.339554
ENSG00000165997	ARL5B	0.124607	5.28728	0.0433787	0.339554
ENSG00000205730	ITPRIPL2	-0.0842447	6.08098	0.0434407	0.339809
ENSG00000105640	RPL18A	-0.0704079	8.91464	0.0435769	0.340643
ENSG00000036257	CUL3	-0.0886065	6.24823	0.043759	0.341836
ENSG00000150510	FAM124A	-0.160766	3.87839	0.0438648	0.342196
ENSG00000156463	SH3RF2	-0.0807926	7.02751	0.0439269	0.342196
ENSG00000132646	PCNA	0.0675714	7.40986	0.0439392	0.342196
ENSG00000247271	ZBED5-AS1	0.289582	2.37623	0.0439702	0.342196
ENSG00000184787	UBE2G2	-0.0739423	6.99932	0.0439758	0.342196
ENSG00000182149	IST1	-0.072891	6.42897	0.0439928	0.342196
ENSG00000182087	TMEM259	-0.0661567	7.92585	0.0440127	0.342196
ENSG00000185730	ZNF696	-0.216525	3.20704	0.0440722	0.342427
ENSG00000166479	TMX3	0.113833	6.41676	0.0441223	0.342586
ENSG00000004399	PLXND1	0.0774328	7.27272	0.0442264	0.343164
ENSG00000196204	RNF216P1	-0.160864	4.04241	0.0442826	0.343368
ENSG00000182648	LINC01006	-0.273682	2.52234	0.0443324	0.343524
ENSG00000233954	UQCRHL	0.400269	1.89186	0.0443668	0.34356
ENSG00000147459	DOCK5	-0.0904356	7.87742	0.0444116	0.343676
ENSG00000169933	FRMPD4	0.272244	2.49337	0.0444967	0.344104
ENSG00000145014	TMEM44	0.133697	4.40471	0.044614	0.34478
ENSG00000068971	PPP2R5B	-0.0941436	6.09409	0.0447159	0.345123
ENSG00000171204	TMEM126B	0.101209	5.66709	0.0447182	0.345123
ENSG00000072864	NDE1	-0.129327	4.97347	0.0448466	0.345737
ENSG00000102054	RBBP7	-0.060287	7.38248	0.0448578	0.345737
ENSG00000173581	CCDC106	-0.136405	4.92958	0.0449159	0.345955
ENSG00000123268	ATF1	-0.128596	4.62372	0.045113	0.347241
ENSG00000163734	CXCL3	0.192452	3.90753	0.045146	0.347263
ENSG00000166012	TAF1D	-0.0976567	6.69012	0.0452388	0.347613
ENSG00000162851	TFB2M	-0.139789	4.18207	0.0452517	0.347613
ENSG00000116337	AMPD2	-0.102358	6.16481	0.0453342	0.348015
ENSG00000136158	SPRY2	0.0941059	5.68954	0.0454162	0.34832
ENSG00000077232	DNAJC10	0.0644111	7.59705	0.0454563	0.34832
ENSG00000161547	SRSF2	-0.0773024	7.12463	0.0454646	0.34832
ENSG00000162231	NXF1	-0.0802231	6.27112	0.0455457	0.34871
ENSG00000163374	YY1AP1	-0.122256	5.06608	0.0456569	0.3491
ENSG00000168066	SF1	-0.066213	8.29466	0.0456746	0.3491
ENSG00000107738	VSIR	0.168273	3.95083	0.0456874	0.3491
ENSG00000275023	MLLT6	-0.075257	6.65995	0.0457919	0.349667
ENSG00000142867	BCL10	0.109449	5.25748	0.0460443	0.351281
ENSG00000213923	CSNK1E	-0.0848424	6.15973	0.0460933	0.351281
ENSG00000141441	GAREM1	-0.222007	3.09605	0.0460948	0.351281
ENSG00000198718	TOGARAM1	-0.149575	4.20637	0.0461529	0.351281
ENSG00000063169	BICRA	-0.178298	4.12178	0.0462024	0.351281
ENSG00000143033	MTF2	-0.153419	4.30675	0.0462142	0.351281
ENSG00000007545	CRAMP1	-0.165674	4.01828	0.0462164	0.351281
ENSG00000163975	MELTF	-0.073855	7.49602	0.0462785	0.351522
ENSG00000138772	ANXA3	0.0756866	8.18849	0.0464171	0.352342
ENSG00000178974	FBXO34	-0.0969581	5.25697	0.0465352	0.352574
ENSG00000165501	LRR1	0.165886	3.74976	0.0465354	0.352574
ENSG00000134644	PUM1	-0.0757071	6.84533	0.0465392	0.352574
ENSG00000128989	ARPP19	0.0618473	7.74161	0.0469104	0.355152
ENSG00000100580	TMED8	-0.115719	5.33492	0.0469469	0.355196
ENSG00000137070	IL11RA	-0.247158	2.83296	0.0469894	0.355284
ENSG00000171603	CLSTN1	0.050303	9.16371	0.0470213	0.355293
ENSG00000065534	MYLK	0.0684444	8.34903	0.0471133	0.355313
ENSG00000103342	GSPT1	-0.0547894	7.92394	0.0471169	0.355313
ENSG00000173020	GRK2	-0.072808	6.40061	0.0471392	0.355313
ENSG00000129636	ITFG1	0.0800165	6.5422	0.0471472	0.355313
ENSG00000135451	TROAP	-0.139681	5.42901	0.0472324	0.355723
ENSG00000176095	IP6K1	-0.0823405	6.48211	0.0473261	0.356196
ENSG00000198793	MTOR	0.0992142	6.4896	0.047419	0.356461
ENSG00000159228	CBR1	-0.0856431	5.80653	0.0474457	0.356461
ENSG00000166452	AKIP1	0.0983314	5.2785	0.047454	0.356461
ENSG00000132357	CARD6	0.144756	4.70112	0.0475855	0.357216
ENSG00000106392	C1GALT1	-0.0910059	5.77766	0.0476278	0.357284
ENSG00000055483	USP36	-0.070319	6.3138	0.0476762	0.357284
ENSG00000132471	WBP2	-0.0638908	8.49087	0.0476932	0.357284
ENSG00000123094	RASSF8	-0.0678554	7.28607	0.0477184	0.357284
ENSG00000181450	ZNF678	0.238188	3.09863	0.0477738	0.357467
ENSG00000167657	DAPK3	0.0689351	6.91994	0.0479464	0.358287
ENSG00000110911	SLC11A2	0.0780511	6.53295	0.0479569	0.358287
ENSG00000065328	MCM10	-0.138118	4.21646	0.0479765	0.358287
ENSG00000144381	HSPD1	-0.05458	8.50058	0.0480788	0.358664
ENSG00000100968	NFATC4	-0.107606	5.20899	0.0480892	0.358664
ENSG00000101181	MTG2	-0.118064	4.67129	0.0481387	0.358801
ENSG00000173706	HEG1	0.0851873	7.72697	0.0481739	0.358832
ENSG00000173436	MICOS10	-0.216844	3.00139	0.0482913	0.359474
ENSG00000137404	NRM	-0.143741	4.61937	0.0483549	0.359716
ENSG00000034713	GABARAPL2	0.101483	5.9187	0.0485709	0.36109
ENSG00000131876	SNRPA1	-0.109513	4.86372	0.0487891	0.361992
ENSG00000137992	DBT	0.134475	4.49697	0.0488211	0.361992
ENSG00000158079	PTPDC1	-0.181686	3.58769	0.0488363	0.361992
ENSG00000139974	SLC38A6	-0.173313	3.6175	0.0489043	0.361992
ENSG00000156873	PHKG2	-0.130143	4.30822	0.0489654	0.361992
ENSG00000173517	PEAK1	0.161276	5.48484	0.0489682	0.361992
ENSG00000145675	PIK3R1	0.0772425	6.641	0.0489753	0.361992
ENSG00000138119	MYOF	0.0693734	9.3461	0.049007	0.361992
ENSG00000154803	FLCN	-0.0869707	5.78239	0.0490135	0.361992
ENSG00000170054	SERPINA9	0.236803	2.6013	0.0490161	0.361992
ENSG00000057019	DCBLD2	0.0433774	11.0594	0.0490374	0.361992
ENSG00000109911	ELP4	0.142589	4.11864	0.0490789	0.362067
ENSG00000083814	ZNF671	0.222189	2.83225	0.0491945	0.362543
ENSG00000113593	PPWD1	-0.139394	4.48867	0.0492232	0.362543
ENSG00000172954	LCLAT1	-0.164012	3.96838	0.0493044	0.362543
ENSG00000044574	HSPA5	0.0483787	10.8012	0.0493205	0.362543
ENSG00000119917	IFIT3	0.0657127	8.17054	0.049328	0.362543
ENSG00000168487	BMP1	0.0616614	7.35995	0.049332	0.362543
ENSG00000218336	TENM3	0.112956	5.42494	0.0494246	0.362992
ENSG00000184500	PROS1	0.0825321	7.54418	0.0495601	0.363725
ENSG00000102786	INTS6	-0.0989777	5.07547	0.0495874	0.363725
ENSG00000102393	GLA	0.119873	4.55942	0.0496708	0.364105
ENSG00000105771	SMG9	-0.10599	5.15538	0.0497062	0.364133
ENSG00000120889	TNFRSF10B	0.0523242	7.98134	0.0498736	0.365128
ENSG00000147224	PRPS1	0.0710965	6.41765	0.050023	0.365612
ENSG00000162704	ARPC5	0.0582914	7.91956	0.0500404	0.365612
ENSG00000196922	ZNF252P	0.122117	4.54617	0.050104	0.365612
ENSG00000101365	IDH3B	-0.0853366	6.00983	0.050122	0.365612
ENSG00000153922	CHD1	-0.132012	5.55077	0.0501526	0.365612
ENSG00000272391	POM121C	-0.0941886	6.23867	0.0502118	0.365612
ENSG00000162702	ZNF281	0.115617	5.10378	0.0502597	0.365612
ENSG00000102780	DGKH	0.202303	5.1377	0.0502652	0.365612
ENSG00000113384	GOLPH3	0.08163	6.49387	0.0502765	0.365612
ENSG00000163935	SFMBT1	-0.171847	3.56303	0.0502888	0.365612
ENSG00000095321	CRAT	-0.0868596	5.93871	0.0503036	0.365612
ENSG00000227671		-0.181461	4.72395	0.05032	0.365612
ENSG00000096060	FKBP5	-0.114465	4.56142	0.0503823	0.365835
ENSG00000152990	ADGRA3	0.0871321	6.01463	0.0504879	0.366371
ENSG00000187049	TMEM216	-0.250116	2.49434	0.0506269	0.367148
ENSG00000101246	ARFRP1	-0.0962107	5.36043	0.0506898	0.367374
ENSG00000101974	ATP11C	-0.122093	4.85553	0.0507334	0.367432
ENSG00000104907	TRMT1	-0.097242	5.32272	0.0507615	0.367432
ENSG00000161010	MRNIP	-0.135496	5.07085	0.0508412	0.367636
ENSG00000147364	FBXO25	0.145515	4.77841	0.0508535	0.367636
ENSG00000179218	CALR	0.0486251	11.2233	0.0510807	0.369048
ENSG00000125733	TRIP10	-0.0922437	6.00694	0.0511251	0.369055
ENSG00000183283	DAZAP2	0.0756832	6.96056	0.0511456	0.369055
ENSG00000108474	PIGL	-0.216001	2.85145	0.051233	0.369127
ENSG00000163520	FBLN2	0.174565	4.00567	0.0512348	0.369127
ENSG00000231312	MAP4K3-DT	-0.244692	2.7316	0.0512585	0.369127
ENSG00000172965	MIR4435-2HG	0.11803	5.07919	0.0513362	0.369127
ENSG00000131738	KRT33B	0.0985005	6.61312	0.0513838	0.369127
ENSG00000187240	DYNC2H1	0.152283	5.74104	0.051399	0.369127
ENSG00000261236	BOP1	-0.0805867	5.71651	0.0514062	0.369127
ENSG00000151327	FAM177A1	0.0966821	5.91362	0.0514343	0.369127
ENSG00000158828	PINK1	0.0729326	6.38269	0.0514521	0.369127
ENSG00000280832	GSEC	-0.232591	2.5116	0.0515021	0.369127
ENSG00000166224	SGPL1	0.0967237	5.69966	0.0515075	0.369127
ENSG00000110841	PPFIBP1	0.100135	5.95904	0.0515495	0.369198
ENSG00000166136	NDUFB8	-0.276371	2.5456	0.051596	0.369302
ENSG00000176396	EID2	0.159096	4.04833	0.0517445	0.369482
ENSG00000157933	SKI	-0.0797762	6.78412	0.0517503	0.369482
ENSG00000166833	NAV2	0.0896468	8.71081	0.0517726	0.369482
ENSG00000116750	UCHL5	-0.0857454	5.47323	0.0517967	0.369482
ENSG00000132470	ITGB4	-0.0803015	7.98271	0.0518096	0.369482
ENSG00000111110	PPM1H	0.119857	4.50229	0.0518186	0.369482
ENSG00000169764	UGP2	0.0670338	6.88137	0.0518592	0.369482
ENSG00000134779	TPGS2	0.0603882	7.39809	0.0518773	0.369482
ENSG00000106993	CDC37L1	-0.173342	3.69175	0.0519261	0.369601
ENSG00000135476	ESPL1	-0.11616	5.02985	0.0520308	0.370118
ENSG00000139318	DUSP6	0.174141	3.59435	0.0521446	0.370699
ENSG00000064309	CDON	0.14734	4.27373	0.0522096	0.370932
ENSG00000143479	DYRK3	-0.122048	4.62534	0.0522675	0.371006
ENSG00000152402	GUCY1A2	0.163481	4.85864	0.0523038	0.371006
ENSG00000138032	PPM1B	-0.153692	3.79377	0.0523164	0.371006
ENSG00000165775	FUNDC2	0.117864	4.52823	0.0523908	0.371305
ENSG00000116191	RALGPS2	0.089899	5.62651	0.0525133	0.371945
ENSG00000004534	RBM6	-0.0870406	6.44579	0.0525874	0.372015
ENSG00000109685	NSD2	-0.0573801	8.18959	0.0525876	0.372015
ENSG00000182973	CNOT10	0.122435	4.5917	0.0526781	0.372415
ENSG00000133111	RFXAP	-0.230043	2.97001	0.0527088	0.372415
ENSG00000180902	D2HGDH	-0.134912	4.87506	0.0528383	0.37299
ENSG00000176715	ACSF3	-0.133992	4.48982	0.0528669	0.37299
ENSG00000186141	POLR3C	-0.126027	4.7894	0.0528871	0.37299
ENSG00000140948	ZCCHC14	-0.0836947	5.98898	0.0530751	0.374087
ENSG00000085872	CHERP	-0.11182	5.63105	0.0531947	0.374701
ENSG00000101928	MOSPD1	0.0738837	6.31913	0.053263	0.374944
ENSG00000113583	C5orf15	0.0684098	7.00688	0.0532942	0.374944
ENSG00000119688	ABCD4	-0.0886976	5.42907	0.0533732	0.375015
ENSG00000122140	MRPS2	-0.134215	4.89716	0.0533911	0.375015
ENSG00000114541	FRMD4B	0.164794	3.68936	0.0534018	0.375015
ENSG00000068308	OTUD5	-0.0853458	6.78803	0.0534661	0.375239
ENSG00000167523	SPATA33	-0.184173	3.47943	0.0535096	0.375315
ENSG00000181027	FKRP	0.107079	5.10969	0.0536469	0.37605
ENSG00000110367	DDX6	0.0758504	7.2748	0.0537375	0.376109
ENSG00000102384	CENPI	0.146006	4.58526	0.0537454	0.376109
ENSG00000160293	VAV2	-0.08392	5.96578	0.0537531	0.376109
ENSG00000143507	DUSP10	0.0965943	6.1977	0.0538224	0.376365
ENSG00000138279	ANXA7	0.0712537	6.60858	0.0539449	0.376634
ENSG00000185187	SIGIRR	-0.286534	2.0776	0.0539868	0.376634
ENSG00000110876	SELPLG	-0.223567	3.54076	0.05399	0.376634
ENSG00000138798	EGF	0.255855	2.41606	0.0539914	0.376634
ENSG00000010810	FYN	0.0776936	6.47626	0.0540482	0.376803
ENSG00000168264	IRF2BP2	0.0728095	6.74768	0.0541788	0.377433
ENSG00000137411	VARS2	-0.150679	4.49263	0.0542697	0.377433
ENSG00000177374	HIC1	0.167567	3.47976	0.0542851	0.377433
ENSG00000099899	TRMT2A	-0.104031	5.31698	0.0542993	0.377433
ENSG00000170153	RNF150	0.160573	3.65469	0.0543022	0.377433
ENSG00000176986	SEC24C	-0.0928975	6.25227	0.0543565	0.377549
ENSG00000141499	WRAP53	-0.143679	4.04874	0.0543844	0.377549
ENSG00000123607	TTC21B	0.162115	3.98692	0.054521	0.377958
ENSG00000177628	GBA	0.0624361	7.75218	0.0545216	0.377958
ENSG00000164609	SLU7	0.0912026	5.41851	0.0545415	0.377958
ENSG00000149346	SLX4IP	0.174774	3.39533	0.0546119	0.378218
ENSG00000100418	DESI1	-0.0795954	5.80398	0.0546737	0.378222
ENSG00000113369	ARRDC3	0.116106	5.32053	0.0546779	0.378222
ENSG00000087302	RTRAF	0.0760488	6.24629	0.054752	0.378507
ENSG00000105701	FKBP8	-0.0799514	8.50015	0.0548453	0.37873
ENSG00000183087	GAS6	0.0624823	7.23562	0.0548665	0.37873
ENSG00000153975	ZUP1	-0.195519	3.19179	0.0549626	0.37873
ENSG00000215041	NEURL4	-0.115254	4.8012	0.0549761	0.37873
ENSG00000116711	PLA2G4A	-0.260747	2.15843	0.0550084	0.37873
ENSG00000179021	C3orf38	-0.115358	4.56677	0.0550235	0.37873
ENSG00000249992	TMEM158	-0.0904731	7.23237	0.0550353	0.37873
ENSG00000167595	PROSER3	-0.136494	4.56954	0.0550469	0.37873
ENSG00000082458	DLG3	-0.113358	4.67161	0.055091	0.378808
ENSG00000175040	CHST2	0.134689	4.62169	0.0551728	0.379145
ENSG00000179314	WSCD1	-0.206201	3.83038	0.0553441	0.379893
ENSG00000174738	NR1D2	0.0957337	6.11232	0.0553476	0.379893
ENSG00000228526	MIR34AHG	-0.155446	4.92914	0.0554341	0.38018
ENSG00000175166	PSMD2	0.0502784	9.65164	0.0554834	0.38018
ENSG00000143476	DTL	-0.0826796	5.76548	0.0554883	0.38018
ENSG00000083544	TDRD3	-0.184579	3.40223	0.0555776	0.380505
ENSG00000213918	DNASE1	-0.150623	4.27595	0.0556016	0.380505
ENSG00000183978	COA3	0.106743	5.03593	0.0556804	0.380599
ENSG00000109046	WSB1	-0.105981	7.76393	0.0556814	0.380599
ENSG00000178761	FAM219B	-0.165136	4.2076	0.0559303	0.382075
ENSG00000114439	BBX	0.0898257	6.84734	0.0560016	0.382335
ENSG00000136938	ANP32B	-0.0586717	7.32732	0.0560692	0.38257
ENSG00000114999	TTL	-0.0720788	6.844	0.0561298	0.382757
ENSG00000174938	SEZ6L2	-0.081585	6.90132	0.0562549	0.383061
ENSG00000273151		-0.2072	3.45712	0.0562574	0.383061
ENSG00000123095	BHLHE41	0.0936728	6.45034	0.056274	0.383061
ENSG00000111011	RSRC2	-0.0875766	6.00068	0.0563638	0.383447
ENSG00000133056	PIK3C2B	-0.198799	3.24925	0.0565452	0.384454
ENSG00000111665	CDCA3	-0.106695	5.26018	0.0565963	0.384575
ENSG00000171016	PYGO1	-0.141519	4.75309	0.0568638	0.386074
ENSG00000105401	CDC37	-0.0679825	7.68873	0.0568838	0.386074
ENSG00000064687	ABCA7	-0.124533	4.50079	0.0569298	0.386159
ENSG00000086712	TXLNG	-0.116406	4.55128	0.0569865	0.386216
ENSG00000181035	SLC25A42	0.198317	3.01251	0.0570052	0.386216
ENSG00000132879	FBXO44	-0.107565	5.4441	0.0571033	0.386654
ENSG00000174021	GNG5	-0.152998	3.85027	0.057307	0.387744
ENSG00000174804	FZD4	-0.0763552	6.59348	0.0573544	0.387744
ENSG00000164144	ARFIP1	0.0953792	5.27097	0.0573971	0.387744
ENSG00000185024	BRF1	-0.118407	5.26402	0.0573988	0.387744
ENSG00000137496	IL18BP	-0.198116	3.13321	0.0575603	0.388608
ENSG00000113319	RASGRF2	0.0949128	5.86109	0.0576929	0.389275
ENSG00000169718	DUS1L	-0.0904041	5.99898	0.0577922	0.389343
ENSG00000171291	ZNF439	-0.210686	2.9831	0.057866	0.389343
ENSG00000100302	RASD2	0.300651	2.27584	0.057881	0.389343
ENSG00000140943	MBTPS1	0.0563574	7.58417	0.0579179	0.389343
ENSG00000148572	NRBF2	-0.111669	5.0339	0.057924	0.389343
ENSG00000153391	INO80C	0.158001	3.98897	0.0579264	0.389343
ENSG00000153246	PLA2R1	0.149583	4.51987	0.0579633	0.389343
ENSG00000272899	ATP6V1FNB	-0.106548	4.83868	0.058001	0.389343
ENSG00000129484	PARP2	-0.139272	4.71614	0.0580067	0.389343
ENSG00000118564	FBXL5	0.0733295	6.54779	0.058058	0.389461
ENSG00000234771	SLC25A25-AS1	-0.235378	2.74016	0.0581982	0.390175
ENSG00000152102	FAM168B	0.0626557	7.43416	0.0582466	0.390273
ENSG00000145022	TCTA	0.0834767	5.4788	0.0584544	0.391232
ENSG00000117335	CD46	0.0668167	7.8492	0.0584576	0.391232
ENSG00000171310	CHST11	0.0932743	5.88615	0.0585077	0.391341
ENSG00000148426	PROSER2	-0.137291	4.25807	0.0587474	0.392522
ENSG00000149257	SERPINH1	0.0669911	8.24705	0.0588185	0.392522
ENSG00000165195	PIGA	0.169055	3.68625	0.0588428	0.392522
ENSG00000228315	GUSBP11	-0.296793	2.01819	0.0588545	0.392522
ENSG00000087074	PPP1R15A	0.0844247	6.8037	0.0588593	0.392522
ENSG00000112561	TFEB	-0.183754	3.72884	0.0589063	0.392522
ENSG00000108469	RECQL5	-0.130782	4.7698	0.0589226	0.392522
ENSG00000111252	SH2B3	-0.103604	5.01015	0.0590174	0.392927
ENSG00000160404	TOR2A	-0.192367	3.62356	0.0591198	0.393382
ENSG00000006740	ARHGAP44	0.206074	2.94503	0.0591696	0.393486
ENSG00000132600	PRMT7	-0.108052	4.80958	0.0592151	0.393562
ENSG00000151353	TMEM18	0.0949072	5.38308	0.0592746	0.393731
ENSG00000136636	KCTD3	0.0801981	6.0274	0.0593669	0.393842
ENSG00000170633	RNF34	-0.116388	4.84943	0.0594015	0.393842
ENSG00000167258	CDK12	-0.0861438	6.10166	0.0595003	0.393842
ENSG00000144354	CDCA7	-0.149362	3.98204	0.0595113	0.393842
ENSG00000204344	STK19	0.162532	3.53982	0.0595164	0.393842
ENSG00000181381	DDX60L	0.0796651	6.545	0.0595242	0.393842
ENSG00000198960	ARMCX6	0.167457	3.68582	0.0595383	0.393842
ENSG00000163328	GPR155	0.156694	3.67315	0.0595644	0.393842
ENSG00000213199	ASIC3	-0.265462	2.31746	0.0596654	0.394284
ENSG00000108256	NUFIP2	-0.082768	7.07137	0.0599763	0.396112
ENSG00000136715	SAP130	-0.0945104	5.60975	0.060213	0.396978
ENSG00000240694	PNMA2	-0.0669249	7.30896	0.0602139	0.396978
ENSG00000152127	MGAT5	0.114744	5.40477	0.0602624	0.396978
ENSG00000196704	AMZ2	0.0799988	6.36653	0.0602684	0.396978
ENSG00000076003	MCM6	-0.0762418	6.15318	0.0603231	0.396978
ENSG00000166689	PLEKHA7	0.0837375	5.92968	0.0603692	0.396978
ENSG00000165684	SNAPC4	-0.106849	4.90599	0.0603816	0.396978
ENSG00000163214	DHX57	-0.122175	4.5537	0.0603828	0.396978
ENSG00000113108	APBB3	-0.148259	4.23201	0.0604475	0.397103
ENSG00000273136	NBPF26	0.299913	2.08124	0.0604706	0.397103
ENSG00000085276	MECOM	0.262055	2.22269	0.0605747	0.397561
ENSG00000163607	GTPBP8	-0.164496	3.55165	0.0606623	0.397727
ENSG00000171497	PPID	-0.106021	4.96748	0.0607246	0.397727
ENSG00000136875	PRPF4	-0.0947363	5.26219	0.060742	0.397727
ENSG00000140598	EFL1	0.0742672	5.88321	0.0607726	0.397727
ENSG00000181004	BBS12	0.271828	2.4622	0.0608289	0.397727
ENSG00000078687	TNRC6C	0.203175	3.50553	0.0608414	0.397727
ENSG00000091651	ORC6	-0.107442	4.82889	0.060874	0.397727
ENSG00000186187	ZNRF1	-0.104185	5.26779	0.0608758	0.397727
ENSG00000013573	DDX11	-0.127825	5.0209	0.0610709	0.398689
ENSG00000186871	ERCC6L	0.142022	3.89594	0.0610922	0.398689
ENSG00000125503	PPP1R12C	-0.0834756	6.7067	0.0611963	0.399142
ENSG00000186566	GPATCH8	-0.0959037	6.0022	0.0612941	0.39943
ENSG00000006652	IFRD1	-0.0877904	5.79949	0.0613096	0.39943
ENSG00000175155	YPEL2	-0.18531	3.40684	0.0614335	0.399791
ENSG00000114026	OGG1	-0.154958	3.69107	0.061446	0.399791
ENSG00000160803	UBQLN4	-0.116824	5.43443	0.061469	0.399791
ENSG00000188677	PARVB	-0.0968212	5.26048	0.0615936	0.400147
ENSG00000130770	ATP5IF1	-0.0803358	6.70891	0.0616187	0.400147
ENSG00000144791	LIMD1	-0.07593	6.71663	0.0616277	0.400147
ENSG00000123066	MED13L	0.107641	5.65152	0.061695	0.400155
ENSG00000151240	DIP2C	0.0858454	5.73658	0.0616984	0.400155
ENSG00000215105	TTC3P1	0.259302	2.29929	0.0618838	0.401132
ENSG00000170464	DNAJC18	0.140149	4.14987	0.0619567	0.40129
ENSG00000173821		0.134904	7.57089	0.0619913	0.40129
ENSG00000204599	TRIM39	-0.184122	3.18112	0.0620357	0.40129
ENSG00000183207	RUVBL2	-0.0865729	6.73621	0.0620472	0.40129
ENSG00000267534	S1PR2	0.250141	2.48086	0.0621471	0.401585
ENSG00000183386	FHL3	-0.162795	4.47732	0.0622287	0.401585
ENSG00000120913	PDLIM2	-0.0934956	5.26815	0.0622427	0.401585
ENSG00000133624	ZNF767P	-0.156242	3.9111	0.0622463	0.401585
ENSG00000176170		0.0725556	7.10482	0.0622668	0.401585
ENSG00000185485	SDHAP1	-0.185796	3.18963	0.0623659	0.401999
ENSG00000186350	RXRA	-0.0843825	6.00907	0.062466	0.402159
ENSG00000143409	MINDY1	-0.122492	4.87856	0.0624862	0.402159
ENSG00000125304	TM9SF2	0.056837	7.86648	0.0624953	0.402159
ENSG00000139637	C12orf10	-0.138119	4.15023	0.0626148	0.402513
ENSG00000085224	ATRX	0.113018	6.50035	0.0626723	0.402513
ENSG00000155816	FMN2	0.146649	4.15473	0.0626885	0.402513
ENSG00000124214	STAU1	-0.0593109	7.42948	0.0627091	0.402513
ENSG00000106780	MEGF9	-0.0719144	6.87079	0.0627248	0.402513
ENSG00000166986	MARS	-0.0683818	6.91329	0.0628132	0.402856
ENSG00000091732	ZC3HC1	-0.140147	4.05254	0.062871	0.403003
ENSG00000105835	NAMPT	0.065173	6.82102	0.0629618	0.403361
ENSG00000102218	RP2	0.0817155	5.72114	0.06301	0.403446
ENSG00000137331	IER3	0.0785614	6.82995	0.0630635	0.40346
ENSG00000023228	NDUFS1	0.0685168	6.88009	0.0630903	0.40346
ENSG00000119705	SLIRP	0.140713	4.43579	0.0631717	0.40346
ENSG00000101745	ANKRD12	0.111954	5.52349	0.0631743	0.40346
ENSG00000164171	ITGA2	0.120333	5.29379	0.0631935	0.40346
ENSG00000196712	NF1	0.109695	6.45424	0.0632221	0.40346
ENSG00000168701	TMEM208	0.12167	4.31476	0.0632853	0.403641
ENSG00000101624	CEP76	0.192541	3.15307	0.063351	0.403836
ENSG00000156384	SFR1	0.223316	2.65817	0.0635275	0.404624
ENSG00000204220	PFDN6	-0.124218	4.68915	0.0635447	0.404624
ENSG00000198816	ZNF358	-0.106885	5.18196	0.0636863	0.405273
ENSG00000167978	SRRM2	-0.0878986	9.63127	0.0637576	0.405273
ENSG00000164934	DCAF13	0.0972792	5.1402	0.0637727	0.405273
ENSG00000204859	ZBTB48	-0.220166	3.66975	0.0637871	0.405273
ENSG00000104154	SLC30A4	0.202449	3.09429	0.0638711	0.405583
ENSG00000051009	FAM160A2	-0.0881073	5.31634	0.0639326	0.405594
ENSG00000130827	PLXNA3	-0.0774802	6.91635	0.063943	0.405594
ENSG00000142892	PIGK	0.0885235	6.2307	0.0640153	0.405829
ENSG00000212864	RNF208	-0.115074	5.41808	0.0642517	0.407015
ENSG00000169860	P2RY1	-0.279977	2.10601	0.0642729	0.407015
ENSG00000154310	TNIK	0.0662305	7.87069	0.0645517	0.408556
ENSG00000112312	GMNN	-0.115559	4.91256	0.0646143	0.408728
ENSG00000173726	TOMM20	0.0601084	7.81295	0.064705	0.409077
ENSG00000154358	OBSCN	0.088147	6.16942	0.0647832	0.409157
ENSG00000156265	MAP3K7CL	0.18726	3.37964	0.0648484	0.409157
ENSG00000171044	XKR6	0.209502	2.8982	0.0648724	0.409157
ENSG00000181904	C5orf24	0.0858615	6.29329	0.0648781	0.409157
ENSG00000124181	PLCG1	-0.0636326	6.88414	0.0649091	0.409157
ENSG00000197081	IGF2R	0.0883852	9.03395	0.0649468	0.409157
ENSG00000080839	RBL1	-0.124199	4.95377	0.0649658	0.409157
ENSG00000196642	RABL6	-0.0811253	7.02295	0.0651302	0.409704
ENSG00000170903	MSANTD4	-0.0893095	5.20141	0.0651432	0.409704
ENSG00000132361	CLUH	-0.0742404	7.01099	0.0651735	0.409704
ENSG00000285756		-0.13464	3.97871	0.0651946	0.409704
ENSG00000170949	ZNF160	0.118231	4.8817	0.0652712	0.409962
ENSG00000138326	RPS24	0.0592428	8.29661	0.0653674	0.410228
ENSG00000186522	SEPT10	0.0614828	6.86383	0.0653847	0.410228
ENSG00000184226	PCDH9	0.294284	1.89716	0.0655152	0.410686
ENSG00000090615	GOLGA3	0.0675116	6.92874	0.065529	0.410686
ENSG00000105325	FZR1	-0.0820284	6.22764	0.0655849	0.410711
ENSG00000128191	DGCR8	-0.0947304	5.67998	0.0656318	0.410711
ENSG00000189057	FAM111B	-0.0744964	6.05412	0.0656398	0.410711
ENSG00000104897	SF3A2	-0.123941	6.16001	0.0657322	0.411067
ENSG00000184898	RBM43	0.180409	3.63148	0.0658425	0.411394
ENSG00000242516	LINC00960	0.251216	2.34842	0.0658847	0.411394
ENSG00000086200	IPO11	0.108696	5.06846	0.0659225	0.411394
ENSG00000120063	GNA13	-0.0629055	6.78517	0.0659271	0.411394
ENSG00000130303	BST2	0.120072	4.82526	0.0660073	0.411671
ENSG00000123119	NECAB1	0.239245	2.80871	0.0660648	0.411808
ENSG00000170653	ATF7	-0.142197	3.94345	0.066236	0.412601
ENSG00000117713	ARID1A	-0.0808687	6.86548	0.0662791	0.412601
ENSG00000166295	ANAPC16	0.0783222	5.61749	0.066323	0.412601
ENSG00000006831	ADIPOR2	0.0653188	6.31569	0.0663351	0.412601
ENSG00000138463	SLC49A4	0.129932	4.5186	0.0664758	0.412627
ENSG00000204767	INSYN2B	0.0748497	6.14473	0.0664865	0.412627
ENSG00000187257	RSBN1L	-0.115974	4.52584	0.0664956	0.412627
ENSG00000166068	SPRED1	-0.0953012	5.64356	0.0665167	0.412627
ENSG00000122642	FKBP9	0.0587847	7.61624	0.0665234	0.412627
ENSG00000119669	IRF2BPL	0.0815067	6.54131	0.0665539	0.412627
ENSG00000169826	CSGALNACT2	0.102827	5.19632	0.0666458	0.412748
ENSG00000139631	CSAD	-0.191483	3.13589	0.0666717	0.412748
ENSG00000143373	ZNF687	0.0911452	5.4585	0.0666807	0.412748
ENSG00000127666		-0.123236	4.87418	0.0668183	0.413378
ENSG00000110697	PITPNM1	-0.0699816	6.88809	0.0669631	0.413923
ENSG00000198089	SFI1	-0.120381	4.92708	0.0669781	0.413923
ENSG00000077454	LRCH4	-0.202772	3.2463	0.0670464	0.414123
ENSG00000122490	PQLC1	-0.0742589	5.92341	0.0670858	0.414145
ENSG00000151366	NDUFC2	0.138808	4.02706	0.0671654	0.414398
ENSG00000151623	NR3C2	0.137102	4.11266	0.0671988	0.414398
ENSG00000136874	STX17	0.0977265	4.96118	0.0672946	0.414768
ENSG00000172732	MUS81	-0.100805	5.46118	0.0674488	0.415496
ENSG00000069275	NUCKS1	0.0542103	8.56206	0.0675193	0.415558
ENSG00000171208	NETO2	-0.0748237	6.01942	0.0675309	0.415558
ENSG00000204362		-0.122552	5.22614	0.0676091	0.415739
ENSG00000223802	CERS1	-0.197482	3.31623	0.0676331	0.415739
ENSG00000116871	MAP7D1	-0.063785	8.3794	0.0676683	0.415739
ENSG00000244038	DDOST	0.0562274	8.55288	0.0677673	0.416024
ENSG00000228232	GAPDHP1	-0.275524	2.15884	0.0678191	0.416024
ENSG00000144824	PHLDB2	0.0662415	7.27875	0.0678334	0.416024
ENSG00000100997	ABHD12	0.0573928	7.75249	0.0678827	0.416024
ENSG00000171617	ENC1	0.0624958	8.05296	0.0679175	0.416024
ENSG00000164221	CCDC112	0.169268	3.88542	0.0679312	0.416024
ENSG00000163155	LYSMD1	-0.224151	2.81645	0.0680865	0.416754
ENSG00000079150	FKBP7	0.259231	2.29861	0.0682222	0.417171
ENSG00000196123	KIAA0895L	-0.157712	4.41572	0.0682795	0.417171
ENSG00000175727	MLXIP	-0.0756905	6.20514	0.0682957	0.417171
ENSG00000085365	SCAMP1	0.074889	6.49706	0.0682991	0.417171
ENSG00000068323	TFE3	-0.066501	7.27797	0.0684331	0.417768
ENSG00000049618	ARID1B	0.06966	6.45991	0.0685323	0.417964
ENSG00000130813	C19orf66	-0.102029	5.09896	0.068562	0.417964
ENSG00000129084	PSMA1	0.113081	4.58238	0.0685739	0.417964
ENSG00000138231	DBR1	-0.134835	4.16182	0.0686172	0.418007
ENSG00000258890	CEP95	-0.126708	4.6487	0.0687352	0.418303
ENSG00000172927	MYEOV	0.17732	3.77477	0.0687988	0.418303
ENSG00000224531	SMIM13	-0.126232	4.35215	0.0688078	0.418303
ENSG00000138604	GLCE	0.119446	4.42134	0.0688109	0.418303
ENSG00000108592	FTSJ3	-0.0896174	5.64765	0.0688794	0.4185
ENSG00000181619	GPR135	-0.260708	2.23269	0.0690817	0.418849
ENSG00000181751	C5orf30	0.131488	4.38576	0.0690853	0.418849
ENSG00000137269	LRRC1	-0.121206	4.68834	0.0690992	0.418849
ENSG00000126768	TIMM17B	-0.149525	4.52324	0.0692143	0.418849
ENSG00000203705	TATDN3	0.194415	3.11596	0.0692531	0.418849
ENSG00000130695	CEP85	-0.132865	4.02144	0.0692838	0.418849
ENSG00000133687	TMTC1	0.0709303	6.88642	0.069285	0.418849
ENSG00000158258	CLSTN2	0.0818102	6.34023	0.0692974	0.418849
ENSG00000151012	SLC7A11	0.102363	6.741	0.0693249	0.418849
ENSG00000102710	SUPT20H	-0.0968806	5.66461	0.0693307	0.418849
ENSG00000198203	SULT1C2	-0.130938	5.76223	0.0693363	0.418849
ENSG00000064607	SUGP2	-0.0953372	7.48351	0.0694707	0.419441
ENSG00000154917	RAB6B	0.128963	4.18042	0.0695756	0.419855
ENSG00000114554	PLXNA1	0.0717405	6.94354	0.0696839	0.420289
ENSG00000112695	COX7A2	0.0801818	5.89414	0.0697329	0.420365
ENSG00000008441	NFIX	-0.0718601	7.27155	0.0697866	0.420469
ENSG00000168653	NDUFS5	0.0740741	6.64387	0.069888	0.42086
ENSG00000186130	ZBTB6	0.154057	3.6964	0.0699691	0.421129
ENSG00000027075	PRKCH	0.276891	2.38436	0.0700198	0.421166
ENSG00000111642	CHD4	0.117077	4.3773	0.0700484	0.421166
ENSG00000204310	AGPAT1	-0.0961102	5.32762	0.0702208	0.421883
ENSG00000074590	NUAK1	0.0983067	5.47882	0.0702407	0.421883
ENSG00000103423	DNAJA3	-0.0830718	6.07924	0.0702948	0.421988
ENSG00000240771	ARHGEF25	-0.167471	3.98926	0.0704573	0.422062
ENSG00000171488	LRRC8C	-0.110101	4.6958	0.0704581	0.422062
ENSG00000135452	TSPAN31	0.106691	4.71895	0.0704896	0.422062
ENSG00000147804	SLC39A4	-0.167809	4.2454	0.0705033	0.422062
ENSG00000067177	PHKA1	0.154469	4.29131	0.0705358	0.422062
ENSG00000164038	SLC9B2	0.127462	4.18872	0.0705368	0.422062
ENSG00000100422	CERK	-0.0684114	6.29661	0.0705714	0.422062
ENSG00000186314	PRELID2	0.176313	3.2243	0.0706018	0.422062
ENSG00000100592	DAAM1	0.111743	4.72643	0.0706364	0.422062
ENSG00000100888	CHD8	-0.0671397	6.63191	0.0708229	0.422417
ENSG00000137266	SLC22A23	0.211364	3.44102	0.0708924	0.422417
ENSG00000204388	HSPA1B	-0.125769	4.96445	0.070908	0.422417
ENSG00000001084	GCLC	0.11846	5.10491	0.0709086	0.422417
ENSG00000172869	DMXL1	0.120185	5.52955	0.0709104	0.422417
ENSG00000052126	PLEKHA5	0.0931439	5.4442	0.0709288	0.422417
ENSG00000204371	EHMT2	-0.106913	5.97781	0.070952	0.422417
ENSG00000139154	AEBP2	-0.0922367	5.62387	0.071159	0.423369
ENSG00000160439	RDH13	-0.122939	4.26096	0.0712222	0.423369
ENSG00000095066	HOOK2	-0.10659	5.04875	0.0712397	0.423369
ENSG00000186532	SMYD4	-0.134399	4.05964	0.0712587	0.423369
ENSG00000135372	NAT10	-0.0768543	6.32342	0.0713571	0.423735
ENSG00000114023	FAM162A	-0.0655894	6.77074	0.0714139	0.423855
ENSG00000011275	RNF216	0.0727621	6.03988	0.0714817	0.424039
ENSG00000156973	PDE6D	0.160121	3.74919	0.0716043	0.424366
ENSG00000184731	FAM110C	-0.110599	4.64977	0.0716104	0.424366
ENSG00000107566	ERLIN1	0.0659227	6.52236	0.0717543	0.425001
ENSG00000164056	SPRY1	-0.236639	3.03512	0.0718055	0.425085
ENSG00000159140	SON	0.085419	7.99654	0.0719357	0.425635
ENSG00000009954	BAZ1B	-0.0653505	7.15181	0.0719872	0.425635
ENSG00000023318	ERP44	0.0881211	5.931	0.0720267	0.425635
ENSG00000166845	C18orf54	-0.127327	4.00944	0.0720459	0.425635
ENSG00000115091	ACTR3	0.0539987	8.03234	0.0720902	0.425662
ENSG00000173409	ARV1	0.178156	3.8593	0.0721242	0.425662
ENSG00000166451	CENPN	-0.121093	4.43317	0.0721854	0.425677
ENSG00000148730	EIF4EBP2	-0.0640065	7.24429	0.0722228	0.425677
ENSG00000035928	RFC1	-0.0726221	6.35266	0.0722375	0.425677
ENSG00000125449	ARMC7	-0.179408	3.28839	0.0723986	0.426409
ENSG00000149531	FRG1BP	0.242969	2.78704	0.0725532	0.427101
ENSG00000133302	SLF1	-0.14612	3.63265	0.0726652	0.427454
ENSG00000158186	MRAS	0.118837	4.70564	0.0727214	0.427454
ENSG00000131100	ATP6V1E1	0.0609279	7.05272	0.0727496	0.427454
ENSG00000182150	ERCC6L2	0.122107	4.58054	0.0727613	0.427454
ENSG00000131591	C1orf159	-0.125013	4.17303	0.0729164	0.42805
ENSG00000049167	ERCC8	0.23818	2.62307	0.0729707	0.42805
ENSG00000197780	TAF13	-0.103234	5.06361	0.0729741	0.42805
ENSG00000170445	HARS	-0.0753099	6.14822	0.0730774	0.428289
ENSG00000040633	PHF23	-0.0946151	5.57363	0.073129	0.428289
ENSG00000137474	MYO7A	-0.129019	4.97987	0.0731569	0.428289
ENSG00000103148	NPRL3	-0.106167	5.42739	0.0731632	0.428289
ENSG00000129515	SNX6	0.0682333	6.87144	0.0732771	0.428601
ENSG00000183137	CEP57L1	-0.164238	3.95407	0.0732909	0.428601
ENSG00000103126	AXIN1	-0.0930685	5.72943	0.0735556	0.429931
ENSG00000115540	MOB4	0.120746	4.36698	0.0738021	0.430842
ENSG00000178952	TUFM	-0.0782281	7.50421	0.073817	0.430842
ENSG00000134668	SPOCD1	-0.0950602	5.69957	0.0738235	0.430842
ENSG00000140939		-0.107511	4.91989	0.0738671	0.430879
ENSG00000005379	TSPOAP1	-0.162939	3.35044	0.0739602	0.430926
ENSG00000133895	MEN1	-0.0833007	6.41931	0.0739709	0.430926
ENSG00000133247	KMT5C	-0.164943	3.39461	0.0739871	0.430926
ENSG00000163349	HIPK1	-0.0808633	6.04858	0.0742412	0.431858
ENSG00000263753	LINC00667	-0.145445	3.8163	0.0742461	0.431858
ENSG00000118496	FBXO30	0.105422	4.96168	0.0742595	0.431858
ENSG00000119922	IFIT2	0.0797946	7.7403	0.0743803	0.43217
ENSG00000185947	ZNF267	0.169643	3.52053	0.0743882	0.43217
ENSG00000279088		0.230272	2.82783	0.07456	0.432285
ENSG00000168818	STX18	0.124279	4.3532	0.0746431	0.432285
ENSG00000184182	UBE2F	-0.214715	2.91752	0.0746584	0.432285
ENSG00000123144	TRIR	-0.0633144	7.00976	0.0746586	0.432285
ENSG00000001629	ANKIB1	0.06575	6.88533	0.0746804	0.432285
ENSG00000104899	AMH	-0.206069	3.20844	0.0746902	0.432285
ENSG00000145819	ARHGAP26	-0.145805	3.75734	0.0747064	0.432285
ENSG00000110696	C11orf58	0.0578753	7.77253	0.0747075	0.432285
ENSG00000198826	ARHGAP11A	-0.0999915	5.08441	0.0748622	0.432962
ENSG00000175928	LRRN1	0.077534	6.74115	0.0749224	0.433094
ENSG00000184557	SOCS3	-0.244128	2.35554	0.0750735	0.433716
ENSG00000229563	LINC01204	0.243124	2.43985	0.0751053	0.433716
[truncated: 9,540 more rows]

## Sheet: DEG - H2O2 vs Ctrl - MIOM1
DE genes in the comparison H2O2 vs. Ctrl in MIO-M1 cells
id	name	logFC	logCPM	PValue	FDR
ENSG00000213235	EEF1A1P16	-8.19344	1.9627	2.74977e-96	3.18946e-92
ENSG00000183199	HSP90AB3P	-2.83762	2.78085	7.51995e-95	4.36119e-91
ENSG00000227939	RPL3P2	-4.3532	1.89267	2.786e-78	1.07716e-74
ENSG00000051108	HERPUD1	0.608173	6.94272	1.48591e-65	4.30875e-62
ENSG00000108821	COL1A1	-0.472012	9.39092	2.85125e-43	6.61433e-40
ENSG00000229638	RPL4P4	-2.53473	2.3437	2.25946e-42	4.36792e-39
ENSG00000119922	IFIT2	-0.619939	7.42893	4.23177e-41	7.01204e-38
ENSG00000081189	MEF2C	-0.489586	6.24777	5.67759e-37	8.2318e-34
ENSG00000120129	DUSP1	-0.41193	6.48441	5.46559e-33	7.04393e-30
ENSG00000224411	HSP90AA2P	-1.90885	1.78143	1.38919e-31	1.61132e-28
ENSG00000114268	PFKFB4	0.444002	6.91244	1.14135e-27	1.2035e-24
ENSG00000168542	COL3A1	-0.394766	6.54101	1.69849e-27	1.64173e-24
ENSG00000249353	NPM1P27	-1.37122	2.34783	6.76813e-27	6.03873e-24
ENSG00000137628	DDX60	-0.461801	6.1548	4.44801e-25	3.68517e-22
ENSG00000137558	PI15	-0.431081	6.30989	2.31787e-22	1.79233e-19
ENSG00000105939	ZC3HAV1	-0.441167	7.70471	3.63945e-22	2.4166e-19
ENSG00000155090	KLF10	-0.352062	6.93083	3.64432e-22	2.4166e-19
ENSG00000124216	SNAI1	-0.385028	6.11749	3.75022e-22	2.4166e-19
ENSG00000214182	PTMAP5	-1.43482	2.1616	2.00653e-21	1.22493e-18
ENSG00000204388	HSPA1B	0.414925	6.5007	2.67438e-21	1.55101e-18
ENSG00000228232	GAPDHP1	-1.22063	2.32437	2.96211e-21	1.63607e-18
ENSG00000119917	IFIT3	-0.39797	7.48673	2.07942e-20	1.09633e-17
ENSG00000044574	HSPA5	0.271316	10.7342	4.30549e-20	2.17128e-17
ENSG00000168916	ZNF608	-0.374197	6.4721	6.73262e-20	3.25382e-17
ENSG00000185745	IFIT1	-0.361516	6.22474	8.95001e-20	4.15244e-17
ENSG00000125945	ZNF436	-0.300244	6.61181	2.56271e-18	1.14327e-15
ENSG00000101255	TRIB3	0.498317	5.14721	3.31755e-18	1.42519e-15
ENSG00000137965	IFI44	-0.333669	6.78822	9.43736e-18	3.81989e-15
ENSG00000049246	PER3	0.408579	5.65033	9.55055e-18	3.81989e-15
ENSG00000135114	OASL	-0.419011	7.48541	3.41697e-17	1.32111e-14
ENSG00000167074	TEF	0.60828	4.01049	7.70892e-17	2.88438e-14
ENSG00000154175	ABI3BP	-0.375378	7.55729	1.94184e-16	7.03856e-14
ENSG00000111799	COL12A1	-0.38212	7.78039	5.6919e-16	2.00061e-13
ENSG00000101040	ZMYND8	-0.347795	6.08917	1.70117e-15	5.80348e-13
ENSG00000166147		-0.384383	8.55946	3.3918e-15	1.12404e-12
ENSG00000138642	HERC6	-0.354925	5.46452	6.38994e-15	2.0588e-12
ENSG00000152518	ZFP36L2	-0.293818	6.62105	9.04311e-15	2.83489e-12
ENSG00000213553	RPLP0P6	-0.993623	2.81441	1.50431e-14	4.49248e-12
ENSG00000271503	CCL5	-0.361098	5.9885	1.51053e-14	4.49248e-12
ENSG00000184384	MAML2	-0.39315	5.95941	1.70795e-14	4.95263e-12
ENSG00000104081	BMF	-0.302452	6.02425	1.85591e-14	5.21007e-12
ENSG00000105856	HBP1	-0.278142	6.49763	1.90448e-14	5.21007e-12
ENSG00000143507	DUSP10	0.299551	6.259	1.93148e-14	5.21007e-12
ENSG00000132002	DNAJB1	0.279296	7.70824	2.52003e-14	6.64314e-12
ENSG00000118496	FBXO30	-0.311741	5.73526	4.52815e-14	1.16716e-11
ENSG00000166123	GPT2	0.283412	6.1997	7.66874e-14	1.93369e-11
ENSG00000168685	IL7R	-0.278314	7.08288	8.27876e-14	2.02657e-11
ENSG00000115414	FN1	-0.347926	9.69814	8.38653e-14	2.02657e-11
ENSG00000038427	VCAN	-0.331594	8.63561	1.06382e-13	2.51821e-11
ENSG00000128228	SDF2L1	0.559568	4.61415	1.55129e-13	3.59868e-11
ENSG00000121858	TNFSF10	-0.533944	4.58797	1.94194e-13	4.35983e-11
ENSG00000172530	BANP	0.449465	4.64017	1.95458e-13	4.35983e-11
ENSG00000105516	DBP	0.650165	4.05809	2.68773e-13	5.88206e-11
ENSG00000164463	CREBRF	-0.372652	5.57064	5.01806e-13	1.07786e-10
ENSG00000175899	A2M	-0.320757	6.36815	5.85395e-13	1.23455e-10
ENSG00000141682	PMAIP1	-0.294153	7.39646	6.93481e-13	1.43637e-10
ENSG00000162654	GBP4	-0.261354	7.75605	1.14087e-12	2.32157e-10
ENSG00000168016	TRANK1	-0.430103	5.62725	1.1642e-12	2.3282e-10
ENSG00000179862	CITED4	0.630136	4.15586	1.53222e-12	3.01223e-10
ENSG00000181449	SOX2	0.266363	7.81193	1.74573e-12	3.32338e-10
ENSG00000138646	HERC5	-0.278611	6.92343	1.74779e-12	3.32338e-10
ENSG00000119138	KLF9	-0.246516	6.54897	1.90551e-12	3.56484e-10
ENSG00000072786	STK10	0.239661	6.98239	2.55165e-12	4.69787e-10
ENSG00000081059	TCF7	-0.450143	4.37755	5.32871e-12	9.65746e-10
ENSG00000197562	RAB40C	0.331875	5.11869	5.51019e-12	9.71803e-10
ENSG00000129521	EGLN3	0.367281	5.66591	5.5297e-12	9.71803e-10
ENSG00000170852	KBTBD2	-0.23355	6.79247	6.01425e-12	1.04118e-09
ENSG00000124201	ZNFX1	-0.274388	7.57491	7.87376e-12	1.34305e-09
ENSG00000139083	ETV6	-0.298867	5.53582	8.81627e-12	1.48203e-09
ENSG00000133019	CHRM3	-0.532164	3.42751	9.29239e-12	1.53975e-09
ENSG00000163637	PRICKLE2	-0.31468	6.22433	1.1413e-11	1.86449e-09
ENSG00000037637	FBXO42	0.271262	5.58981	1.59658e-11	2.57205e-09
ENSG00000164692	COL1A2	-0.201799	14.4417	2.2022e-11	3.49908e-09
ENSG00000167772	ANGPTL4	0.587504	4.88005	2.27136e-11	3.56021e-09
ENSG00000130635	COL5A1	-0.24354	10.81	3.36151e-11	5.19868e-09
ENSG00000111859	NEDD9	-0.290456	6.13832	4.96315e-11	7.57468e-09
ENSG00000187955	COL14A1	-0.210502	8.96127	6.20663e-11	9.34944e-09
ENSG00000133110	POSTN	-0.274551	6.16134	7.23173e-11	1.0754e-08
ENSG00000081041	CXCL2	0.365319	5.19209	8.08417e-11	1.18694e-08
ENSG00000100592	DAAM1	-0.309922	4.80584	8.35491e-11	1.21136e-08
ENSG00000030419	IKZF2	-0.526103	3.47363	1.26981e-10	1.81834e-08
ENSG00000112851	ERBIN	-0.215449	7.82664	1.38487e-10	1.95891e-08
ENSG00000159216	RUNX1	-0.28248	7.34993	1.59829e-10	2.23356e-08
ENSG00000047346	FAM214A	-0.331001	4.74785	1.70941e-10	2.34504e-08
ENSG00000128016		-0.479873	4.30172	1.71849e-10	2.34504e-08
ENSG00000163359	COL6A3	-0.556966	4.61299	2.02629e-10	2.7329e-08
ENSG00000130164	LDLR	-0.210886	7.31643	2.14502e-10	2.85978e-08
ENSG00000128590	DNAJB9	0.325015	5.41553	2.63898e-10	3.47836e-08
ENSG00000050820	BCAR1	0.20584	7.65284	2.84139e-10	3.70306e-08
ENSG00000154451	GBP5	-0.315756	5.65718	3.11295e-10	4.0119e-08
ENSG00000166783	MARF1	-0.266785	6.61734	4.05618e-10	5.17006e-08
ENSG00000175602	CCDC85B	0.241736	6.40625	4.14232e-10	5.22248e-08
ENSG00000104783	KCNN4	0.270884	6.37003	4.29745e-10	5.3598e-08
ENSG00000164171	ITGA2	-0.294448	6.57511	4.35205e-10	5.37015e-08
ENSG00000100650	SRSF5	-0.291822	7.11057	4.74945e-10	5.79882e-08
ENSG00000100219	XBP1	0.246946	6.48257	4.9257e-10	5.95137e-08
ENSG00000171988	JMJD1C	-0.306778	5.29929	5.80928e-10	6.94658e-08
ENSG00000137573	SULF1	-0.290677	5.96798	6.46077e-10	7.64678e-08
ENSG00000136826	KLF4	-0.369301	4.77813	8.9607e-10	1.04985e-07
ENSG00000175197	DDIT3	0.476544	3.85503	9.31653e-10	1.08062e-07
ENSG00000130513	GDF15	0.47133	3.81083	9.83644e-10	1.12963e-07
ENSG00000128272	ATF4	0.225529	7.09715	1.11861e-09	1.27204e-07
ENSG00000181649	PHLDA2	0.476595	4.02085	1.19028e-09	1.34039e-07
ENSG00000148339	SLC25A25	-0.303377	5.44964	1.37821e-09	1.5371e-07
ENSG00000184557	SOCS3	-0.281382	5.45778	1.55259e-09	1.71509e-07
ENSG00000009413	REV3L	-0.27525	6.41529	1.64047e-09	1.79507e-07
ENSG00000196411	EPHB4	0.231133	7.15613	1.88185e-09	2.03996e-07
ENSG00000177706	FAM20C	0.23478	8.01021	2.00218e-09	2.1503e-07
ENSG00000175567	UCP2	-0.562962	3.87462	2.10067e-09	2.23539e-07
ENSG00000116273	PHF13	-0.252056	6.30259	2.41701e-09	2.54863e-07
ENSG00000167470	MIDN	-0.274887	6.7025	2.50562e-09	2.61826e-07
ENSG00000069020	MAST4	-0.461458	3.48728	3.49251e-09	3.61693e-07
ENSG00000182957	SPATA13	-0.372591	4.97171	4.11395e-09	4.22281e-07
ENSG00000156103	MMP16	-0.256633	6.47611	4.30902e-09	4.38424e-07
ENSG00000131095	GFAP	-0.208445	8.8843	4.36354e-09	4.40111e-07
ENSG00000233762		-0.730785	2.21808	4.66842e-09	4.62844e-07
ENSG00000136603	SKIL	-0.227396	6.27401	4.66875e-09	4.62844e-07
ENSG00000145050	MANF	0.300637	6.94805	6.24892e-09	6.14247e-07
ENSG00000104313	EYA1	-0.682645	2.29462	7.10731e-09	6.92754e-07
ENSG00000113739	STC2	0.427038	4.29765	7.52997e-09	7.25256e-07
ENSG00000107984	DKK1	0.201558	9.55043	7.56582e-09	7.25256e-07
ENSG00000103260	METRN	0.235072	7.14408	7.80693e-09	7.42235e-07
ENSG00000133794	ARNTL	-0.474158	4.351	8.65045e-09	8.15744e-07
ENSG00000139289	PHLDA1	0.177557	8.09078	9.18222e-09	8.52665e-07
ENSG00000117525	F3	-0.238943	6.25685	9.18899e-09	8.52665e-07
ENSG00000129925	TMEM8A	0.21115	6.68881	9.4589e-09	8.70744e-07
ENSG00000123636	BAZ2B	-0.37274	4.75683	9.9059e-09	9.04713e-07
ENSG00000189184	PCDH18	-0.265498	5.64108	9.99487e-09	9.05707e-07
ENSG00000040487	PQLC2	0.250014	5.31624	1.03329e-08	9.29084e-07
ENSG00000161013	MGAT4B	0.192603	9.07481	1.16341e-08	1.03803e-06
ENSG00000163235	TGFA	0.249967	7.05343	1.1949e-08	1.05798e-06
ENSG00000138193	PLCE1	-0.314699	4.96389	1.20409e-08	1.05805e-06
ENSG00000069399	BCL3	-0.238917	6.45278	1.23967e-08	1.08112e-06
ENSG00000196628	TCF4	-0.201729	7.58234	1.31443e-08	1.13777e-06
ENSG00000107201	DDX58	-0.256763	5.90717	1.40669e-08	1.20861e-06
ENSG00000101347	SAMHD1	-0.216011	6.005	1.47444e-08	1.2575e-06
ENSG00000033867	SLC4A7	-0.223782	6.48081	1.49578e-08	1.26639e-06
ENSG00000151229	SLC2A13	-0.382766	4.60976	1.54669e-08	1.30001e-06
ENSG00000114796	KLHL24	-0.193555	6.61371	1.61207e-08	1.34521e-06
ENSG00000137203	TFAP2A	-0.211153	7.61556	1.78914e-08	1.48231e-06
ENSG00000166750	SLFN5	-0.3052	6.56946	1.82151e-08	1.49842e-06
ENSG00000259330	INAFM2	0.261228	6.22722	2.05992e-08	1.6826e-06
ENSG00000134954	ETS1	-0.194799	7.96334	2.46261e-08	1.98869e-06
ENSG00000135048	CEMIP2	-0.194839	7.83099	2.46893e-08	1.98869e-06
ENSG00000160999	SH2B2	0.59889	2.52647	2.51322e-08	2.0104e-06
ENSG00000111335	OAS2	-0.297962	4.53954	2.55281e-08	2.02809e-06
ENSG00000197020	ZNF100	-0.532299	3.26183	2.5868e-08	2.0411e-06
ENSG00000146373	RNF217	-0.276495	6.07164	2.62924e-08	2.06057e-06
ENSG00000177283	FZD8	0.238781	6.23538	2.86601e-08	2.23106e-06
ENSG00000182580	EPHB3	0.229945	5.93524	3.0678e-08	2.37223e-06
ENSG00000115267	IFIH1	-0.257412	6.10029	3.54103e-08	2.72002e-06
ENSG00000137312	FLOT1	0.18556	8.57894	3.97606e-08	3.0341e-06
ENSG00000182168	UNC5C	-0.252464	5.50503	4.50427e-08	3.41471e-06
ENSG00000133121	STARD13	-0.297491	4.96726	4.73371e-08	3.56534e-06
ENSG00000091656	ZFHX4	-0.424985	4.64921	5.09626e-08	3.81365e-06
ENSG00000176046	NUPR1	0.312014	5.8195	5.54422e-08	4.12227e-06
ENSG00000006327	TNFRSF12A	0.259853	7.01312	5.73146e-08	4.23434e-06
ENSG00000092421	SEMA6A	-0.407016	3.53663	5.92325e-08	4.34834e-06
ENSG00000109705	NKX3-2	0.408982	4.13745	6.10356e-08	4.45253e-06
ENSG00000060718	COL11A1	-0.222752	6.99285	6.24874e-08	4.52995e-06
ENSG00000272841		0.332842	4.41386	6.35049e-08	4.57511e-06
ENSG00000120690	ELF1	-0.260861	5.0467	6.53513e-08	4.67907e-06
ENSG00000104976	SNAPC2	0.24848	5.33069	7.7358e-08	5.50476e-06
ENSG00000204128	C2orf72	0.405919	3.51512	8.10698e-08	5.73371e-06
ENSG00000074590	NUAK1	-0.292311	5.20628	8.61741e-08	6.05755e-06
ENSG00000143033	MTF2	-0.282789	5.28382	8.6693e-08	6.05755e-06
ENSG00000107372	ZFAND5	-0.171356	8.70862	8.94326e-08	6.21155e-06
ENSG00000179833	SERTAD2	-0.214657	5.82756	9.0158e-08	6.22466e-06
ENSG00000181588	MEX3D	0.228145	6.77232	9.38491e-08	6.41041e-06
ENSG00000145780	FEM1C	-0.223763	6.51691	9.39537e-08	6.41041e-06
ENSG00000168389	MFSD2A	-0.199227	6.17628	9.50699e-08	6.44863e-06
ENSG00000134107	BHLHE40	-0.174611	8.09418	9.85739e-08	6.64743e-06
ENSG00000265972	TXNIP	-0.191738	7.87233	1.0198e-07	6.83734e-06
ENSG00000167565	SERTAD3	-0.333535	4.79074	1.08537e-07	7.23518e-06
ENSG00000135045	C9orf40	0.248958	5.4958	1.10826e-07	7.31513e-06
ENSG00000150347	ARID5B	-0.203107	7.10581	1.10998e-07	7.31513e-06
ENSG00000139266	MARCH9	0.296776	4.45996	1.15606e-07	7.57576e-06
ENSG00000030582	GRN	0.16854	8.82709	1.17513e-07	7.6575e-06
ENSG00000112769	LAMA4	-0.179984	7.20639	1.18271e-07	7.66385e-06
ENSG00000198742	SMURF1	-0.245601	6.31629	1.22549e-07	7.89695e-06
ENSG00000123143	PKN1	0.181765	8.00152	1.35531e-07	8.68521e-06
ENSG00000177732	SOX12	0.192608	7.1077	1.52155e-07	9.69695e-06
ENSG00000215301	DDX3X	-0.153228	8.66525	1.55447e-07	9.85264e-06
ENSG00000151012	SLC7A11	-0.251914	7.73371	1.72781e-07	1.08457e-05
ENSG00000177508	IRX3	0.2233	6.7527	1.72985e-07	1.08457e-05
ENSG00000148735	PLEKHS1	-0.353754	4.20242	1.7418e-07	1.08619e-05
ENSG00000101825	MXRA5	-0.224001	9.05471	1.81207e-07	1.1212e-05
ENSG00000126368	NR1D1	0.257176	4.9062	1.82588e-07	1.1212e-05
ENSG00000116863	ADPRHL2	0.236054	5.65741	1.82694e-07	1.1212e-05
ENSG00000179218	CALR	0.186259	11.037	1.88031e-07	1.14788e-05
ENSG00000205413	SAMD9	-0.272881	6.43039	2.09042e-07	1.26946e-05
ENSG00000214063	TSPAN4	0.209905	5.77766	2.13709e-07	1.29105e-05
ENSG00000124749	COL21A1	-0.217075	6.13421	2.2209e-07	1.33473e-05
ENSG00000175592	FOSL1	0.201317	7.02841	2.29782e-07	1.37384e-05
ENSG00000198198	SZT2	-0.312914	6.2323	2.33464e-07	1.38869e-05
ENSG00000085185	BCORL1	0.313737	4.57297	2.36912e-07	1.40201e-05
ENSG00000189180	ZNF33A	-0.288197	4.61055	2.5333e-07	1.49156e-05
ENSG00000158859	ADAMTS4	-0.285195	5.2991	2.67581e-07	1.56013e-05
ENSG00000127334	DYRK2	-0.244915	5.57234	2.67665e-07	1.56013e-05
ENSG00000112972	HMGCS1	-0.197495	6.0257	2.71979e-07	1.57734e-05
ENSG00000124486	USP9X	-0.182748	8.18834	3.0834e-07	1.77932e-05
ENSG00000105855	ITGB8	-0.19008	7.81378	3.12436e-07	1.79299e-05
ENSG00000020577	SAMD4A	-0.232194	5.1009	3.138e-07	1.79299e-05
ENSG00000073614	KDM5A	-0.206561	6.05581	3.25813e-07	1.8486e-05
ENSG00000102554	KLF5	-0.328729	4.21163	3.27039e-07	1.8486e-05
ENSG00000196365	LONP1	0.184364	7.80805	3.28314e-07	1.8486e-05
ENSG00000167645	YIF1B	0.244069	6.34298	3.46476e-07	1.94144e-05
ENSG00000242265	PEG10	-0.192022	8.59707	3.65554e-07	2.03849e-05
ENSG00000171681	ATF7IP	-0.243844	6.02805	3.68473e-07	2.04494e-05
ENSG00000153922	CHD1	-0.218439	6.83169	3.81725e-07	2.1084e-05
ENSG00000175550	DRAP1	0.23441	6.66562	4.09374e-07	2.25039e-05
ENSG00000185909	KLHDC8B	0.415021	3.4012	4.25545e-07	2.32826e-05
ENSG00000169223	LMAN2	0.184446	8.3424	4.38233e-07	2.38642e-05
ENSG00000126775	ATG14	-0.274782	4.70846	4.52955e-07	2.45506e-05
ENSG00000087077	TRIP6	0.204786	6.83742	4.91619e-07	2.65223e-05
ENSG00000187498	COL4A1	-0.218727	6.81211	5.0005e-07	2.68522e-05
ENSG00000006016	CRLF1	0.23548	5.61433	5.07309e-07	2.71165e-05
ENSG00000109971	HSPA8	0.171602	10.321	5.52273e-07	2.9283e-05
ENSG00000099804	CDC34	0.22847	6.17636	5.5289e-07	2.9283e-05
ENSG00000113657	DPYSL3	-0.160077	8.81316	5.57975e-07	2.9418e-05
ENSG00000026950	BTN3A1	-0.203967	5.9175	5.62641e-07	2.95297e-05
ENSG00000159251	ACTC1	-0.554692	2.76777	5.65627e-07	2.95528e-05
ENSG00000008311	AASS	-0.304742	5.02266	5.72935e-07	2.97257e-05
ENSG00000065613	SLK	-0.186074	6.83864	5.74062e-07	2.97257e-05
ENSG00000149923	PPP4C	0.219981	7.35256	5.8113e-07	2.99579e-05
ENSG00000074842	MYDGF	0.231054	7.80178	5.88241e-07	3.00619e-05
ENSG00000197555	SIPA1L1	-0.244834	5.8425	5.88331e-07	3.00619e-05
ENSG00000177697	CD151	0.181579	8.17547	6.23189e-07	3.17034e-05
ENSG00000170776	AKAP13	-0.264295	6.70536	6.81619e-07	3.45244e-05
ENSG00000249992	TMEM158	0.233273	6.90292	6.90234e-07	3.48088e-05
ENSG00000149212	SESN3	-0.18402	8.07311	7.70728e-07	3.86999e-05
ENSG00000168286	THAP11	0.22733	5.69603	7.93813e-07	3.96872e-05
ENSG00000196549	MME	-0.191631	5.64563	8.56737e-07	4.26493e-05
ENSG00000125285	SOX21	0.422282	3.17407	9.088e-07	4.50477e-05
ENSG00000104866	PPP1R37	0.20424	6.51478	9.2632e-07	4.57208e-05
ENSG00000166886	NAB2	-0.239304	5.41683	9.35186e-07	4.59411e-05
ENSG00000167491	GATAD2A	0.180719	6.73484	9.38704e-07	4.59411e-05
ENSG00000176771	NCKAP5	-0.705964	1.88484	9.81677e-07	4.78423e-05
ENSG00000136830	FAM129B	0.153838	9.23754	9.92051e-07	4.81456e-05
ENSG00000123505	AMD1	0.15235	8.94117	1.00246e-06	4.84482e-05
ENSG00000104856	RELB	0.303219	4.60085	1.02184e-06	4.898e-05
ENSG00000176170		0.254837	5.93256	1.02191e-06	4.898e-05
ENSG00000166173	LARP6	0.197363	6.25906	1.03705e-06	4.9501e-05
ENSG00000107249	GLIS3	-0.191802	6.67173	1.06823e-06	5.07804e-05
ENSG00000006459	KDM7A	-0.414458	4.48769	1.07396e-06	5.08442e-05
ENSG00000182175	RGMA	0.181452	7.23342	1.08132e-06	5.09848e-05
ENSG00000106538	RARRES2	0.266697	5.74013	1.09581e-06	5.14588e-05
ENSG00000120875	DUSP4	0.186266	6.01669	1.10737e-06	5.16307e-05
ENSG00000157625	TAB3	-0.226562	6.25852	1.10838e-06	5.16307e-05
ENSG00000162645	GBP2	-0.184428	6.68549	1.11767e-06	5.18556e-05
ENSG00000167775	CD320	0.286478	6.11896	1.15237e-06	5.31538e-05
ENSG00000169221	TBC1D10B	0.188526	6.9928	1.15482e-06	5.31538e-05
ENSG00000126803	HSPA2	0.280195	4.85656	1.24126e-06	5.69067e-05
ENSG00000008083	JARID2	-0.200795	5.70299	1.24975e-06	5.70701e-05
ENSG00000177606	JUN	0.14048	8.57793	1.27804e-06	5.81332e-05
ENSG00000131149	GSE1	-0.226589	7.90454	1.32603e-06	6.00807e-05
ENSG00000153187	HNRNPU	-0.150817	9.43736	1.39747e-06	6.29866e-05
ENSG00000124225	PMEPA1	0.147288	8.18511	1.40103e-06	6.29866e-05
ENSG00000197329	PELI1	-0.293939	4.60904	1.41359e-06	6.33058e-05
ENSG00000115457	IGFBP2	0.22946	9.01907	1.50678e-06	6.72197e-05
ENSG00000108984	MAP2K6	-0.36391	3.50372	1.51446e-06	6.73037e-05
ENSG00000125772	GPCPD1	-0.229822	5.399	1.54493e-06	6.83957e-05
ENSG00000076108	BAZ2A	-0.209329	6.66604	1.57829e-06	6.94012e-05
ENSG00000146757	ZNF92	-0.356062	3.69982	1.57961e-06	6.94012e-05
ENSG00000105519	CAPS	0.223326	9.52576	1.65013e-06	7.22259e-05
ENSG00000071553	ATP6AP1	0.160583	8.31697	1.68644e-06	7.35378e-05
ENSG00000184164	CRELD2	0.20683	6.28273	1.7017e-06	7.39251e-05
ENSG00000141101	NOB1	0.207328	5.29972	1.77723e-06	7.68631e-05
ENSG00000123131	PRDX4	0.201101	7.83554	1.78997e-06	7.68631e-05
ENSG00000142798	HSPG2	-0.397164	7.26484	1.79208e-06	7.68631e-05
ENSG00000114423	CBLB	-0.238365	5.05923	1.79608e-06	7.68631e-05
ENSG00000178033	CALHM5	-0.428942	3.21121	1.80246e-06	7.68631e-05
ENSG00000132003	ZSWIM4	-0.356836	4.51106	1.87665e-06	7.97336e-05
ENSG00000142544	CTU1	0.354835	3.56134	1.89e-06	8.00077e-05
ENSG00000165699	TSC1	-0.189226	6.26913	1.91758e-06	8.08799e-05
ENSG00000196159	FAT4	-0.335777	6.7995	1.93377e-06	8.12672e-05
ENSG00000108106	UBE2S	0.265529	7.66004	1.95755e-06	8.19698e-05
ENSG00000108771	DHX58	-0.301296	4.56237	2.01696e-06	8.41535e-05
ENSG00000056972	TRAF3IP2	-0.22617	5.13969	2.06634e-06	8.58068e-05
ENSG00000165240	ATP7A	-0.247015	5.3091	2.07138e-06	8.58068e-05
ENSG00000167996	FTH1	0.19599	9.78408	2.09815e-06	8.66066e-05
ENSG00000067057	PFKP	0.16943	7.75739	2.218e-06	9.1229e-05
ENSG00000213462	ERV3-1	-0.317618	3.91762	2.2485e-06	9.21567e-05
ENSG00000164307	ERAP1	-0.196663	6.34108	2.27589e-06	9.29507e-05
ENSG00000132326	PER2	0.353095	3.70742	2.32074e-06	9.44499e-05
ENSG00000140450	ARRDC4	-0.228767	5.28089	2.35668e-06	9.55775e-05
ENSG00000116679	IVNS1ABP	-0.155882	7.3018	2.44073e-06	9.86414e-05
ENSG00000278540	ACACA	-0.204445	6.81491	2.56965e-06	0.000103239
ENSG00000165244	ZNF367	-0.191013	6.07596	2.57229e-06	0.000103239
ENSG00000135924	DNAJB2	0.188893	6.24385	2.64567e-06	0.000105818
ENSG00000004660	CAMKK1	0.285365	4.21254	2.71175e-06	0.000108088
ENSG00000176014	TUBB6	0.166326	8.17789	2.72719e-06	0.000108331
ENSG00000165724	ZMYND19	0.197547	5.7534	2.7726e-06	0.000109759
ENSG00000165434	PGM2L1	-0.240301	6.57801	2.83683e-06	0.000111833
ENSG00000204767	INSYN2B	-0.207503	6.07432	2.84428e-06	0.000111833
ENSG00000132470	ITGB4	-0.152791	8.72333	2.99054e-06	0.000116793
ENSG00000197586	ENTPD6	0.199889	6.1251	2.99055e-06	0.000116793
ENSG00000074657	ZNF532	-0.171148	7.17777	3.02608e-06	0.00011771
ENSG00000180340	FZD2	0.246297	4.55696	3.03434e-06	0.00011771
ENSG00000181090	EHMT1	0.16792	6.27199	3.16187e-06	0.000121933
ENSG00000120896	SORBS3	0.164644	6.76201	3.16457e-06	0.000121933
ENSG00000196247	ZNF107	-0.339116	4.06486	3.18352e-06	0.000121933
ENSG00000128052	KDR	-0.175849	6.31746	3.18524e-06	0.000121933
ENSG00000135919	SERPINE2	0.141014	10.6384	3.20606e-06	0.000122326
ENSG00000160972	PPP1R16A	0.281728	4.65551	3.21681e-06	0.000122334
ENSG00000163565	IFI16	-0.171082	7.02543	3.27436e-06	0.000124115
ENSG00000105520	PLPPR2	0.160939	6.61422	3.35441e-06	0.000126735
ENSG00000133321	RARRES3	-0.315014	3.85091	3.36535e-06	0.000126736
ENSG00000171223	JUNB	-0.181728	6.67071	3.37921e-06	0.000126846
ENSG00000157985	AGAP1	-0.226208	5.60793	3.44612e-06	0.00012894
ENSG00000025293	PHF20	0.170338	6.18639	3.50926e-06	0.000130881
ENSG00000112406	HECA	-0.225332	5.56944	3.52094e-06	0.000130895
ENSG00000171604	CXXC5	0.140103	8.34712	3.56483e-06	0.000131835
ENSG00000101400	SNTA1	0.17207	5.98967	3.56893e-06	0.000131835
ENSG00000244879	GABPB1-AS1	-0.407819	5.00442	3.63584e-06	0.00013388
ENSG00000170385	SLC30A1	-0.214172	5.6097	3.66032e-06	0.000134355
ENSG00000075223	SEMA3C	-0.149128	8.68387	3.85177e-06	0.000140936
ENSG00000175040	CHST2	0.192692	6.60702	3.87436e-06	0.000141317
ENSG00000176720	BOK	0.246325	4.54797	3.96559e-06	0.000144191
ENSG00000128805	ARHGAP22	0.364384	3.74029	4.06439e-06	0.000147321
ENSG00000143322	ABL2	-0.231545	7.09213	4.14199e-06	0.000149666
ENSG00000157570	TSPAN18	-0.371306	3.50454	4.31309e-06	0.000155365
ENSG00000041982	TNC	-0.189051	12.0772	4.40774e-06	0.000158283
ENSG00000107281	NPDC1	0.174526	6.79058	4.75283e-06	0.000170148
ENSG00000198589	LRBA	-0.240318	5.76877	4.81263e-06	0.000171759
ENSG00000198408	OGA	-0.181284	7.44452	4.84319e-06	0.000172319
ENSG00000064042	LIMCH1	-0.173739	6.99443	4.97968e-06	0.000176634
ENSG00000230551		-0.458536	4.8466	5.31234e-06	0.000187859
ENSG00000007968	E2F2	-0.22811	5.10803	5.37266e-06	0.000189415
ENSG00000187840	EIF4EBP1	0.226189	5.76591	5.53645e-06	0.000194598
ENSG00000025039	RRAGD	0.226031	5.25555	5.73246e-06	0.000200879
ENSG00000129566	TEP1	-0.275774	5.15334	5.79471e-06	0.000202448
ENSG00000151790	TDO2	-0.348812	3.49944	5.84227e-06	0.000203497
ENSG00000151914	DST	-0.344097	8.74139	5.90604e-06	0.000204737
ENSG00000074416	MGLL	0.159762	7.21199	5.91319e-06	0.000204737
ENSG00000134321	RSAD2	-0.280082	6.14852	6.01897e-06	0.000207553
ENSG00000176845	METRNL	0.352382	3.90299	6.03029e-06	0.000207553
ENSG00000170906	NDUFA3	0.268442	4.19773	6.31339e-06	0.000216654
ENSG00000169018	FEM1B	-0.158562	6.94457	6.44421e-06	0.000220491
ENSG00000173230	GOLGB1	-0.222798	7.33325	6.57517e-06	0.00022431
ENSG00000163660	CCNL1	-0.24109	6.21567	6.61118e-06	0.000224877
ENSG00000137962	ARHGAP29	-0.183747	5.87098	6.68667e-06	0.00022678
ENSG00000278864		-0.542397	2.31705	6.78554e-06	0.000229462
ENSG00000168005	SPINDOC	0.223021	5.13478	7.05839e-06	0.000237995
ENSG00000163840	DTX3L	-0.162125	6.4543	7.26296e-06	0.000244183
ENSG00000135736	CCDC102A	0.26774	4.75968	7.3765e-06	0.000246647
ENSG00000160293	VAV2	0.178019	6.77573	7.37879e-06	0.000246647
ENSG00000145494	NDUFS6	0.228504	6.29569	7.42966e-06	0.000247634
ENSG00000133612	AGAP3	0.15848	7.15096	7.47209e-06	0.000248335
ENSG00000143878	RHOB	0.180331	6.07896	7.61652e-06	0.000252411
ENSG00000083444	PLOD1	0.129206	9.9504	7.85313e-06	0.000259511
ENSG00000173918	C1QTNF1	0.230429	6.0705	7.96426e-06	0.000262436
ENSG00000117036	ETV3	-0.195023	5.33295	8.00557e-06	0.00026305
ENSG00000186187	ZNRF1	0.215609	5.8663	8.18688e-06	0.000268247
ENSG00000101460	MAP1LC3A	0.256929	5.45628	8.49973e-06	0.000277714
ENSG00000105137	SYDE1	0.154333	7.10969	8.5332e-06	0.000278024
ENSG00000127554	GFER	0.272821	4.39885	9.03174e-06	0.000293443
ENSG00000178385	PLEKHM3	-0.320599	4.80114	9.24314e-06	0.000299473
ENSG00000148848	ADAM12	-0.188057	7.59996	9.30523e-06	0.000300409
ENSG00000167657	DAPK3	0.183823	6.6686	9.32384e-06	0.000300409
ENSG00000117984	CTSD	0.17149	9.23443	9.586e-06	0.000308
ENSG00000066427	ATXN3	-0.276353	4.16048	9.8468e-06	0.000315365
ENSG00000106683	LIMK1	0.1533	7.55034	9.88305e-06	0.000315365
ENSG00000074800	ENO1	0.145915	11.5767	9.91607e-06	0.000315365
ENSG00000105229	PIAS4	0.223243	5.61571	9.92399e-06	0.000315365
ENSG00000145934	TENM2	-0.209789	7.62347	9.98106e-06	0.000315897
ENSG00000103254	FAM173A	0.263793	5.11656	1.0014e-05	0.000315897
ENSG00000079999	KEAP1	0.154014	6.91379	1.00224e-05	0.000315897
ENSG00000153253	SCN3A	-0.548574	2.4274	1.00722e-05	0.000316605
ENSG00000149289	ZC3H12C	-0.253725	5.0118	1.01524e-05	0.000317924
ENSG00000178694	NSUN3	-0.276984	4.02241	1.0169e-05	0.000317924
ENSG00000101945	SUV39H1	0.207216	4.88459	1.02343e-05	0.000319107
ENSG00000148773	MKI67	-0.23005	8.45457	1.03294e-05	0.000321208
ENSG00000163472	TMEM79	0.33623	3.561	1.05133e-05	0.000326052
ENSG00000182568	SATB1	-0.220828	5.01289	1.06381e-05	0.000329043
ENSG00000186638	KIF24	-0.258849	4.3901	1.07249e-05	0.000330847
ENSG00000118785	SPP1	0.179429	8.77361	1.09305e-05	0.000336294
ENSG00000218336	TENM3	-0.235561	5.12692	1.11297e-05	0.000341517
ENSG00000026103	FAS	-0.261269	4.5277	1.12287e-05	0.000343644
ENSG00000099875	MKNK2	0.175308	6.68072	1.14927e-05	0.000349921
ENSG00000102575	ACP5	0.386512	3.35644	1.14941e-05	0.000349921
ENSG00000162688	AGL	-0.179081	6.52993	1.15974e-05	0.000352141
ENSG00000130479	MAP1S	0.180312	5.62785	1.18551e-05	0.000359028
ENSG00000180447	GAS1	0.199962	5.60569	1.20092e-05	0.000362746
ENSG00000110711	AIP	0.25469	5.05737	1.22486e-05	0.000369018
ENSG00000101955	SRPX	0.14504	8.16643	1.31171e-05	0.000394158
ENSG00000063854	HAGH	0.17924	5.9606	1.31682e-05	0.000394671
ENSG00000110047	EHD1	0.199192	5.50174	1.34391e-05	0.000401622
ENSG00000172071	EIF2AK3	0.249581	4.96486	1.34777e-05	0.000401622
ENSG00000172059	KLF11	-0.252576	4.63979	1.35115e-05	0.000401622
ENSG00000140931	CMTM3	0.167361	6.77932	1.35386e-05	0.000401622
ENSG00000089041	P2RX7	-0.432195	3.59693	1.37859e-05	0.000407916
ENSG00000090520	DNAJB11	0.126308	8.07471	1.39256e-05	0.000411
ENSG00000136205	TNS3	-0.133646	8.87769	1.43035e-05	0.000420268
ENSG00000163702	IL17RC	0.195065	6.00852	1.43121e-05	0.000420268
ENSG00000131711	MAP1B	-0.187709	9.93355	1.46333e-05	0.000424548
ENSG00000103266	STUB1	0.20455	5.79048	1.46427e-05	0.000424548
ENSG00000169855	ROBO1	-0.156728	7.07055	1.46481e-05	0.000424548
ENSG00000145388	METTL14	-0.253154	4.46653	1.46587e-05	0.000424548
ENSG00000141526	SLC16A3	0.20662	9.03194	1.46738e-05	0.000424548
ENSG00000104419	NDRG1	0.191087	9.20274	1.46775e-05	0.000424548
ENSG00000006652	IFRD1	0.153313	7.25461	1.47406e-05	0.000425313
ENSG00000206560	ANKRD28	-0.18022	6.95253	1.54152e-05	0.000443674
ENSG00000130702	LAMA5	-0.328029	5.03295	1.58986e-05	0.000456455
ENSG00000104517	UBR5	-0.198112	6.74662	1.6068e-05	0.000460181
ENSG00000105612	DNASE2	0.173842	6.28248	1.61114e-05	0.000460287
ENSG00000132357	CARD6	-0.296734	4.31998	1.62924e-05	0.000464313
ENSG00000110651	CD81	0.178454	9.70357	1.68447e-05	0.000478876
ENSG00000213160	KLHL23	0.358019	3.41406	1.69059e-05	0.000479441
ENSG00000109089	CDR2L	0.181003	5.80365	1.70924e-05	0.000482552
ENSG00000143614	GATAD2B	-0.189118	6.36024	1.70988e-05	0.000482552
ENSG00000077458	FAM76B	-0.23854	4.57705	1.72026e-05	0.00048337
ENSG00000086758	HUWE1	-0.248966	8.80074	1.72306e-05	0.00048337
ENSG00000140718	FTO	-0.151938	7.37458	1.72528e-05	0.00048337
ENSG00000107404	DVL1	0.176705	6.77967	1.73683e-05	0.000484873
ENSG00000134853	PDGFRA	-0.287728	4.33001	1.739e-05	0.000484873
ENSG00000115504	EHBP1	-0.177827	7.13745	1.76802e-05	0.000491781
ENSG00000187266	EPOR	0.30139	3.91303	1.80899e-05	0.000501972
ENSG00000175063	UBE2C	0.158662	6.92867	1.81951e-05	0.000503687
ENSG00000147799	ARHGAP39	0.27777	3.93847	1.85223e-05	0.000511523
ENSG00000168393	DTYMK	0.206182	6.59017	1.89156e-05	0.000521144
ENSG00000162511	LAPTM5	0.147795	7.07915	1.91279e-05	0.000524695
ENSG00000163714	U2SURP	-0.168775	6.97483	1.91349e-05	0.000524695
ENSG00000143341	HMCN1	-0.413821	4.94222	1.93229e-05	0.0005286
ENSG00000101544	ADNP2	-0.184776	5.80719	1.95586e-05	0.000533789
ENSG00000117000	RLF	-0.148566	6.67926	1.98554e-05	0.000540616
ENSG00000175866	BAIAP2	0.194743	5.80075	1.99338e-05	0.000541481
ENSG00000129911	KLF16	0.214018	5.50267	2.04149e-05	0.000551114
ENSG00000077097	TOP2B	-0.153666	7.57279	2.04247e-05	0.000551114
ENSG00000105364	MRPL4	0.193527	5.46362	2.0431e-05	0.000551114
ENSG00000087076	HSD17B14	0.241899	4.68719	2.0708e-05	0.000557291
ENSG00000140320	BAHD1	0.211083	5.28289	2.14768e-05	0.000576643
ENSG00000170549	IRX1	0.271038	5.51089	2.16087e-05	0.000578843
ENSG00000127603	MACF1	-0.287236	8.96466	2.17224e-05	0.000580548
ENSG00000144655	CSRNP1	-0.320364	3.61326	2.21333e-05	0.00059017
ENSG00000168061	SAC3D1	0.31937	3.94945	2.22144e-05	0.000590975
ENSG00000060069	CTDP1	0.186949	5.64159	2.23173e-05	0.000592352
ENSG00000114019	AMOTL2	-0.187083	5.86463	2.24776e-05	0.000595246
ENSG00000197122	SRC	0.149116	6.61451	2.25545e-05	0.000595922
ENSG00000135916	ITM2C	0.166727	7.39184	2.28302e-05	0.000601834
ENSG00000281490	CICP14	-0.539268	3.71677	2.32926e-05	0.000611725
ENSG00000011105	TSPAN9	0.172256	5.54164	2.33343e-05	0.000611725
ENSG00000185122	HSF1	0.15492	6.47897	2.33636e-05	0.000611725
ENSG00000130669	PAK4	0.150712	6.98683	2.36682e-05	0.000618305
ENSG00000139618	BRCA2	-0.250032	4.83678	2.39432e-05	0.00062316
ENSG00000127838	PNKD	0.256719	5.67157	2.39615e-05	0.00062316
ENSG00000131018	SYNE1	-0.294604	6.14	2.45499e-05	0.000637033
ENSG00000123989	CHPF	0.141273	9.11426	2.51032e-05	0.000649938
ENSG00000151892	GFRA1	-0.286519	4.44314	2.51835e-05	0.000650564
ENSG00000204406	MBD5	-0.272708	4.56484	2.52468e-05	0.00065075
ENSG00000164327	RICTOR	-0.19411	5.92485	2.61968e-05	0.000673739
ENSG00000162692	VCAM1	-0.194319	5.46046	2.64664e-05	0.000678364
ENSG00000248905	FMN1	-0.366323	4.78931	2.64936e-05	0.000678364
ENSG00000007520	TSR3	0.215658	6.05807	2.6592e-05	0.000679385
ENSG00000142546	NOSIP	0.203754	5.64915	2.68511e-05	0.000683879
ENSG00000112983	BRD8	-0.162536	7.04942	2.68858e-05	0.000683879
ENSG00000106034	CPED1	-0.232902	4.74375	2.69684e-05	0.000684478
ENSG00000130758	MAP3K10	0.218508	5.53471	2.72987e-05	0.000691349
ENSG00000099364	FBXL19	0.219012	5.36208	2.75256e-05	0.000695577
ENSG00000204262	COL5A2	-0.14251	9.92822	2.77656e-05	0.000700115
ENSG00000224051	CPTP	0.205002	5.6479	2.79295e-05	0.000701915
ENSG00000174791	RIN1	0.324668	3.46569	2.7958e-05	0.000701915
ENSG00000167969	ECI1	0.261073	5.41716	2.83213e-05	0.0007095
ENSG00000099385	BCL7C	0.245402	5.37909	2.86346e-05	0.000715803
ENSG00000087086	FTL	0.162138	10.6811	2.91097e-05	0.000726116
ENSG00000170892	TSEN34	0.183072	6.29868	2.94412e-05	0.000732789
ENSG00000168300	PCMTD1	-0.188992	5.96242	2.95036e-05	0.000732789
ENSG00000078808	SDF4	0.148859	9.12313	2.96173e-05	0.00073404
ENSG00000042753	AP2S1	0.170464	7.16393	2.97429e-05	0.000735581
ENSG00000185803	SLC52A2	0.234962	5.66634	3.0146e-05	0.000743964
ENSG00000140105	WARS	-0.159124	6.56953	3.02579e-05	0.000745142
ENSG00000123159	GIPC1	0.159807	7.37782	3.06373e-05	0.000752886
ENSG00000140044	JDP2	0.466323	2.82735	3.15284e-05	0.000772842
ENSG00000198682	PAPSS2	-0.298849	4.08035	3.15827e-05	0.000772842
ENSG00000080298	RFX3	-0.25454	4.31359	3.16645e-05	0.000773213
ENSG00000115464	USP34	-0.186914	6.48456	3.21086e-05	0.000781761
ENSG00000185049	NELFA	0.239226	4.945	3.21493e-05	0.000781761
ENSG00000173068	BNC2	-0.28407	3.79297	3.29771e-05	0.000800211
ENSG00000149596	JPH2	0.208735	5.21904	3.30709e-05	0.000800813
ENSG00000121879	PIK3CA	-0.181663	6.67267	3.32858e-05	0.00080247
ENSG00000174130	TLR6	-0.558491	2.21247	3.33254e-05	0.00080247
ENSG00000138829	FBN2	-0.461692	2.53466	3.33469e-05	0.00080247
ENSG00000117523	PRRC2C	-0.209282	7.78832	3.35627e-05	0.000805991
ENSG00000170921	TANC2	-0.2056	6.27656	3.45207e-05	0.000827284
ENSG00000177971	IMP3	0.285974	4.46671	3.50059e-05	0.000837182
ENSG00000111961	SASH1	-0.164087	6.15561	3.51834e-05	0.000839696
ENSG00000197343	ZNF655	-0.20102	6.28893	3.53853e-05	0.000842781
ENSG00000177409	SAMD9L	-0.226206	6.91571	3.54607e-05	0.000842847
ENSG00000113240	CLK4	-0.264383	5.16347	3.56912e-05	0.000846589
ENSG00000114315	HES1	-0.235281	5.1873	3.58707e-05	0.00084911
ENSG00000251493	FOXD1	0.17969	6.18362	3.60599e-05	0.000851852
ENSG00000196323	ZBTB44	-0.217433	5.31486	3.63922e-05	0.000857953
ENSG00000179115	FARSA	0.19155	6.2029	3.65558e-05	0.000860063
ENSG00000151779	NBAS	-0.210324	5.82621	3.71099e-05	0.000871331
ENSG00000162585	FAAP20	0.192185	5.99867	3.80712e-05	0.000892096
ENSG00000142409	ZNF787	0.211288	5.25704	3.88031e-05	0.000907414
ENSG00000038219	BOD1L1	-0.187821	6.43915	3.94769e-05	0.000921312
ENSG00000116741	RGS2	0.260699	4.81608	3.96753e-05	0.000924084
ENSG00000172243	CLEC7A	-0.4434	2.99219	4.15382e-05	0.000965535
ENSG00000168758	SEMA4C	-0.171196	5.87971	4.18434e-05	0.000970682
ENSG00000099821	POLRMT	0.206144	6.26759	4.37347e-05	0.00101253
ENSG00000122490	PQLC1	0.195037	6.26382	4.39727e-05	0.00101602
ENSG00000083857	FAT1	-0.241725	7.67193	4.45486e-05	0.0010265
ENSG00000077092	RARB	-0.19375	5.82183	4.46036e-05	0.0010265
ENSG00000173457	PPP1R14B	0.238237	5.70351	4.47505e-05	0.00102784
ENSG00000117713	ARID1A	-0.187825	7.33163	4.51107e-05	0.00103407
ENSG00000187210	GCNT1	-0.165674	5.75766	4.52683e-05	0.00103564
ENSG00000167797	CDK2AP2	0.225603	5.85107	4.78189e-05	0.00109183
ENSG00000125968	ID1	-0.159252	9.05531	4.8903e-05	0.00111224
ENSG00000264247	LINC00909	0.25049	4.34499	4.89043e-05	0.00111224
ENSG00000011258	MBTD1	-0.27696	4.44396	4.94025e-05	0.00111876
ENSG00000067836	ROGDI	0.39942	2.76588	4.9422e-05	0.00111876
ENSG00000112759	SLC29A1	0.161215	6.40254	4.95396e-05	0.00111876
ENSG00000213064	SFT2D2	-0.170334	6.62508	4.95768e-05	0.00111876
ENSG00000175745	NR2F1	0.169993	6.88819	4.97378e-05	0.00112021
ENSG00000172493	AFF1	-0.208788	6.28776	4.98922e-05	0.00112151
ENSG00000120948	TARDBP	-0.143182	6.97698	5.05002e-05	0.00113093
ENSG00000162545	CAMK2N1	0.141405	7.51908	5.05063e-05	0.00113093
ENSG00000138496	PARP9	-0.162713	5.82623	5.08009e-05	0.00113534
ENSG00000204227	RING1	0.189127	5.80251	5.0969e-05	0.0011369
ENSG00000166165	CKB	0.165121	7.8089	5.11208e-05	0.0011381
ENSG00000173113	TRMT112	0.27031	6.11087	5.20789e-05	0.00115721
ENSG00000105669	COPE	0.148628	6.71985	5.24204e-05	0.00116257
ENSG00000103479	RBL2	-0.144803	7.24956	5.28545e-05	0.00116996
ENSG00000160710	ADAR	-0.140115	8.62334	5.31925e-05	0.0011752
ENSG00000133466	C1QTNF6	-0.19453	5.25052	5.36559e-05	0.00118318
ENSG00000148143	ZNF462	-0.210863	7.15308	5.47106e-05	0.00120415
ENSG00000264522	OTUD7B	-0.164923	5.64309	5.49712e-05	0.00120665
ENSG00000241258	CRCP	0.174792	5.53436	5.5032e-05	0.00120665
ENSG00000089486	CDIP1	0.189252	5.52502	5.52055e-05	0.00120785
ENSG00000176182	MYPOP	0.241461	4.35638	5.5295e-05	0.00120785
ENSG00000114126	TFDP2	-0.161196	6.39529	5.55912e-05	0.00121203
ENSG00000169047	IRS1	-0.154713	6.59298	5.61779e-05	0.00121837
ENSG00000111913	RIPOR2	-0.379848	2.92385	5.62994e-05	0.00121837
ENSG00000144810	COL8A1	-0.14073	8.2116	5.63057e-05	0.00121837
ENSG00000182253	SYNM	-0.165684	6.51811	5.63252e-05	0.00121837
ENSG00000085276	MECOM	-0.244804	4.70473	5.64068e-05	0.00121837
ENSG00000165030	NFIL3	-0.241493	4.87908	5.66241e-05	0.00122039
ENSG00000164733	CTSB	0.110107	10.086	5.67112e-05	0.00122039
ENSG00000109458	GAB1	-0.226905	5.02732	5.7826e-05	0.00124208
ENSG00000213719	CLIC1	0.176101	8.45898	5.87572e-05	0.00125857
ENSG00000138771	SHROOM3	-0.182623	5.34164	5.88106e-05	0.00125857
ENSG00000120708	TGFBI	0.109118	12.6482	5.92583e-05	0.00126581
ENSG00000163956	LRPAP1	0.151661	7.38121	5.98715e-05	0.00127621
ENSG00000033327	GAB2	-0.198733	5.20938	5.99651e-05	0.00127621
ENSG00000167930	FAM234A	0.133459	6.79923	6.13849e-05	0.00130404
ENSG00000175182	FAM131A	0.26479	3.9259	6.17254e-05	0.00130887
ENSG00000166484	MAPK7	0.195184	5.80238	6.18685e-05	0.00130951
ENSG00000155850	SLC26A2	-0.144177	7.66302	6.35654e-05	0.00134298
ENSG00000106397	PLOD3	0.135814	9.34469	6.43745e-05	0.0013576
ENSG00000007376	RPUSD1	0.247575	5.27985	6.51993e-05	0.0013725
ENSG00000236552	RPL13AP5	-0.586945	2.36545	6.5579e-05	0.00137799
ENSG00000172159	FRMD3	-0.167283	5.81237	6.60014e-05	0.00138436
ENSG00000100154	TTC28	-0.233203	5.61485	6.61687e-05	0.00138536
ENSG00000176022	B3GALT6	0.169082	6.44455	6.67045e-05	0.00139406
ENSG00000136381	IREB2	-0.159486	6.97317	6.79692e-05	0.00141794
ENSG00000169683	LRRC45	0.212408	4.96919	6.88681e-05	0.00143411
ENSG00000196182	STK40	0.158351	6.39737	6.99173e-05	0.00145335
ENSG00000133026	MYH10	-0.176598	5.94481	7.02991e-05	0.00145868
ENSG00000100994	PYGB	0.137009	8.57539	7.09043e-05	0.0014686
ENSG00000184634	MED12	-0.212692	6.01532	7.10855e-05	0.00146973
ENSG00000157601	MX1	-0.331469	3.23589	7.15629e-05	0.00147697
ENSG00000123104	ITPR2	-0.217542	5.74433	7.21001e-05	0.00148393
ENSG00000112893	MAN2A1	-0.160194	7.09063	7.22047e-05	0.00148393
ENSG00000105048	TNNT1	0.331102	3.28272	7.2284e-05	0.00148393
ENSG00000179532	DNHD1	-0.473083	3.75921	7.27704e-05	0.00149128
ENSG00000131143	COX4I1	0.165359	7.96631	7.29878e-05	0.0014931
ENSG00000176208	ATAD5	-0.279378	4.49626	7.36803e-05	0.00150286
ENSG00000121039	RDH10	0.22876	5.22982	7.38115e-05	0.00150286
ENSG00000178209	PLEC	-0.277996	9.19189	7.38658e-05	0.00150286
ENSG00000138073	PREB	0.182823	5.76585	7.40972e-05	0.00150286
ENSG00000198707	CEP290	-0.291383	4.14241	7.41132e-05	0.00150286
ENSG00000197746	PSAP	0.115217	10.4009	7.46786e-05	0.00150962
ENSG00000139793	MBNL2	-0.182386	6.16962	7.47066e-05	0.00150962
ENSG00000162601	MYSM1	-0.240093	6.30157	7.65827e-05	0.00154364
ENSG00000164897	TMUB1	0.240472	5.66148	7.66562e-05	0.00154364
ENSG00000214253	FIS1	0.245103	5.7186	7.69254e-05	0.00154637
ENSG00000148180	GSN	0.140517	8.29532	7.78326e-05	0.0015619
ENSG00000223551	TMSB4XP4	0.579766	2.01621	7.8852e-05	0.00157963
ENSG00000166557	TMED3	0.149448	7.49215	7.97092e-05	0.00159405
ENSG00000173559	NABP1	-0.253111	4.75553	8.12603e-05	0.00162201
ENSG00000142634	EFHD2	0.17981	6.59348	8.13873e-05	0.00162201
ENSG00000130589	HELZ2	-0.189504	6.25547	8.22194e-05	0.00163517
ENSG00000102144	PGK1	0.170796	10.1726	8.23295e-05	0.00163517
ENSG00000205268	PDE7A	-0.233859	4.43071	8.33299e-05	0.00164991
ENSG00000178105	DDX10	0.235801	4.30617	8.33561e-05	0.00164991
ENSG00000285979		-0.614369	2.14125	8.37909e-05	0.00165569
ENSG00000179918	SEPHS2	0.161381	6.57139	8.4637e-05	0.00166957
ENSG00000133812	SBF2	-0.193734	5.54372	8.53498e-05	0.00168077
ENSG00000105290	APLP1	0.163111	7.1475	8.62986e-05	0.00169657
ENSG00000213347	MXD3	0.17826	6.21267	8.76211e-05	0.00171966
ENSG00000142864	SERBP1	-0.10964	8.76954	8.79155e-05	0.00172252
ENSG00000155115	GTF3C6	0.180674	5.39671	8.80812e-05	0.00172286
ENSG00000112242	E2F3	-0.180913	5.87338	8.83361e-05	0.00172493
ENSG00000124191	TOX2	0.302012	3.45044	8.86381e-05	0.00172792
ENSG00000174080	CTSF	0.166463	6.77787	8.96732e-05	0.00174517
ENSG00000139832	RAB20	0.499488	2.23329	9.01382e-05	0.00175128
ENSG00000204217	BMPR2	-0.169975	6.98833	9.09322e-05	0.00176375
ENSG00000056586	RC3H2	-0.160596	7.20259	9.1264e-05	0.00176723
ENSG00000156172	C8orf37	-0.414177	2.64245	9.2512e-05	0.00178841
ENSG00000118363	SPCS2	0.186912	5.09918	9.27217e-05	0.00178948
ENSG00000172081	MOB3A	0.215002	5.44119	9.37928e-05	0.00180715
ENSG00000162772	ATF3	-0.30899	3.64859	9.41501e-05	0.00181102
ENSG00000172795	DCP2	-0.161105	6.01331	9.55721e-05	0.00183533
ENSG00000103126	AXIN1	0.16713	5.81738	9.64684e-05	0.00184948
ENSG00000169429	CXCL8	0.276807	7.96129	9.6985e-05	0.00185454
ENSG00000126432	PRDX5	0.181819	6.21555	9.70574e-05	0.00185454
ENSG00000145555	MYO10	-0.157681	8.64731	9.7223e-05	0.00185454
ENSG00000101680	LAMA1	-0.175253	6.53273	9.73717e-05	0.00185454
ENSG00000103024	NME3	0.258067	3.99522	9.8215e-05	0.00186753
ENSG00000131196	NFATC1	0.268157	4.35677	9.97314e-05	0.00189326
ENSG00000067066	SP100	-0.166807	6.06205	0.000100646	0.00190751
ENSG00000102178	UBL4A	0.184336	6.18199	0.000100882	0.00190885
ENSG00000178999	AURKB	0.164629	6.13459	0.000101651	0.00192027
ENSG00000160194	NDUFV3	0.170727	5.62225	0.000102409	0.0019288
ENSG00000127481	UBR4	-0.274115	7.90607	0.000102435	0.0019288
ENSG00000156381	ANKRD9	0.230089	5.33563	0.00010328	0.00194157
ENSG00000167977	KCTD5	0.14412	6.28009	0.000104362	0.00195872
ENSG00000116212	LRRC42	0.182474	5.37007	0.000105293	0.00197039
ENSG00000125266	EFNB2	0.203077	5.3369	0.000105368	0.00197039
ENSG00000105193	RPS16	0.191137	8.33896	0.000105493	0.00197039
ENSG00000171735	CAMTA1	0.173019	6.23828	0.000105926	0.00197531
ENSG00000067082	KLF6	0.14125	7.14767	0.000106629	0.00198521
ENSG00000198315	ZKSCAN8	-0.228987	6.06999	0.000106868	0.00198647
ENSG00000166033	HTRA1	0.13152	9.0017	0.00011011	0.00204028
ENSG00000175155	YPEL2	-0.297259	3.7795	0.000110114	0.00204028
ENSG00000164951	PDP1	-0.171275	5.63345	0.000110465	0.00204352
ENSG00000160209	PDXK	0.136342	7.44813	0.00011276	0.00208264
ENSG00000105325	FZR1	0.15929	7.10703	0.000113096	0.00208328
ENSG00000171132	PRKCE	-0.25151	3.96993	0.000113154	0.00208328
ENSG00000005486	RHBDD2	0.157476	6.71032	0.00011495	0.00211301
ENSG00000138592	USP8	-0.141154	6.13166	0.000115573	0.00212109
ENSG00000123066	MED13L	-0.176037	6.56643	0.000116471	0.0021342
ENSG00000176533	GNG7	0.249263	4.54197	0.000118371	0.00215661
ENSG00000071889	FAM3A	0.149535	5.79837	0.000118373	0.00215661
ENSG00000171723	GPHN	-0.392422	3.13194	0.000118505	0.00215661
ENSG00000054118	THRAP3	-0.129863	7.87355	0.000118616	0.00215661
ENSG00000137959	IFI44L	-0.351925	3.15739	0.000118624	0.00215661
ENSG00000136874	STX17	-0.170673	5.66977	0.000118946	0.00215909
ENSG00000075336	TIMM21	0.178228	5.45508	0.000119579	0.00216718
ENSG00000234420	ZNF37BP	-0.306642	5.08695	0.000121314	0.0021952
ENSG00000150991	UBC	0.124648	9.81838	0.000122885	0.00222009
ENSG00000169710	FASN	-0.196081	8.07423	0.000123072	0.00222009
ENSG00000198947	DMD	-0.267363	4.40486	0.000125732	0.00226454
ENSG00000000971	CFH	-0.488755	2.26098	0.000126275	0.0022708
ENSG00000110422	HIPK3	-0.172887	5.50692	0.000128498	0.0023072
ENSG00000120137	PANK3	-0.16498	7.03088	0.000129606	0.00232349
ENSG00000143178	TBX19	-0.504541	2.08791	0.000131667	0.00235602
ENSG00000108819	PPP1R9B	0.130123	6.92848	0.000131827	0.00235602
ENSG00000146670	CDCA5	0.155769	6.0627	0.000132586	0.00236595
ENSG00000135766	EGLN1	0.14398	7.24362	0.000132846	0.00236695
ENSG00000160145	KALRN	-0.250218	4.36313	0.000133461	0.00237165
ENSG00000087088	BAX	0.171753	6.32134	0.000133519	0.00237165
ENSG00000063660	GPC1	0.123701	9.12446	0.000134401	0.00238366
ENSG00000090861	AARS	0.126875	8.24264	0.000135163	0.00239352
ENSG00000163734	CXCL3	0.391994	3.07719	0.000135721	0.00239974
ENSG00000138764	CCNG2	-0.144359	6.23959	0.000136403	0.00240813
ENSG00000185567	AHNAK2	-0.299729	6.56614	0.000136951	0.00241413
ENSG00000106635	BCL7B	0.180143	6.17642	0.00013726	0.0024159
ENSG00000197905	TEAD4	0.327147	3.23634	0.000137759	0.00242061
ENSG00000131791	PRKAB2	-0.157768	5.83486	0.000137945	0.00242061
ENSG00000013441	CLK1	-0.240426	6.25354	0.000138909	0.0024303
ENSG00000134369	NAV1	-0.20006	8.51765	0.000138979	0.0024303
ENSG00000105258	POLR2I	0.44803	2.83314	0.000139126	0.0024303
ENSG00000005700	IBTK	-0.152768	6.84455	0.000142394	0.00248365
ENSG00000150593	PDCD4	-0.210545	5.07664	0.000142718	0.00248557
ENSG00000169718	DUS1L	0.160589	6.19333	0.000143794	0.00250055
ENSG00000148737	TCF7L2	-0.215373	5.81931	0.000144226	0.00250431
ENSG00000150995	ITPR1	-0.227251	7.12049	0.000144782	0.0025102
ENSG00000112902	SEMA5A	-0.186843	7.94887	0.000145889	0.00252562
ENSG00000114790	ARHGEF26	-0.222317	4.58974	0.000146561	0.00253347
ENSG00000059588	TARBP1	-0.186787	5.25886	0.000150653	0.00260033
ENSG00000134326	CMPK2	-0.267014	3.92112	0.000151158	0.00260454
ENSG00000167680	SEMA6B	0.53723	1.95053	0.000151346	0.00260454
ENSG00000130449	ZSWIM6	-0.215669	5.45047	0.00015218	0.00261502
ENSG00000168813	ZNF507	-0.194644	5.56619	0.000153506	0.00263217
ENSG00000121440	PDZRN3	-0.144129	7.81451	0.000153632	0.00263217
ENSG00000169635	HIC2	-0.314661	3.83685	0.000154955	0.00264811
ENSG00000153246	PLA2R1	-0.307868	3.94931	0.000155387	0.00264811
ENSG00000168268	NT5DC2	0.150619	7.23443	0.000155438	0.00264811
ENSG00000069493	CLEC2D	-0.57202	2.67788	0.000155476	0.00264811
ENSG00000112715	VEGFA	0.192217	7.20762	0.000156443	0.00266068
ENSG00000105701	FKBP8	0.162603	8.24536	0.000157975	0.0026828
ENSG00000186918	ZNF395	0.167836	6.66389	0.000158907	0.00269468
ENSG00000125901	MRPS26	0.170187	5.60485	0.000159579	0.00270212
ENSG00000256235	SMIM3	0.229694	6.36206	0.000160046	0.00270326
ENSG00000090971	NAT14	0.212912	5.08716	0.000160112	0.00270326
ENSG00000106803	SEC61B	0.165774	6.19588	0.000161995	0.00273095
ENSG00000102908	NFAT5	-0.230269	6.34562	0.000162427	0.00273095
ENSG00000167515	TRAPPC2L	0.233791	5.37392	0.000162459	0.00273095
ENSG00000161011	SQSTM1	0.128767	9.55683	0.00016516	0.00277235
ENSG00000068028	RASSF1	0.172648	5.38724	0.000165693	0.00277727
ENSG00000114861	FOXP1	-0.161305	5.59467	0.000167337	0.00280078
ENSG00000188486	H2AFX	0.188367	7.28807	0.000167832	0.00280322
ENSG00000116685	KIAA2013	0.143188	7.42069	0.000167966	0.00280322
ENSG00000125726		0.187634	6.5376	0.000168527	0.00280854
ENSG00000159208	CIART	0.299195	4.29295	0.000169005	0.00281247
ENSG00000128965	CHAC1	0.608839	1.89582	0.000170693	0.00283575
ENSG00000139329	LUM	-0.255219	4.63113	0.000170893	0.00283575
ENSG00000173706	HEG1	-0.166328	7.47965	0.000172175	0.00285294
ENSG00000115641	FHL2	0.17482	5.21254	0.000173297	0.00286743
ENSG00000197102	DYNC1H1	-0.288803	8.81675	0.000174637	0.0028855
ENSG00000154122	ANKH	0.121351	7.94165	0.000176146	0.00290628
ENSG00000164056	SPRY1	0.322066	3.50214	0.000179989	0.00296547
ENSG00000120306	CYSTM1	0.273531	4.58129	0.000180354	0.00296727
ENSG00000136270	TBRG4	0.151887	6.33525	0.000181652	0.00298439
ENSG00000125520	SLC2A4RG	0.15821	7.17392	0.000186266	0.00305587
ENSG00000139718	SETD1B	-0.185189	5.80804	0.00018834	0.00308554
ENSG00000197579	TOPORS	-0.261224	4.45997	0.000190576	0.00311776
ENSG00000122873	CISD1	0.274011	3.71984	0.000190921	0.003119
ENSG00000140691	ARMC5	0.206604	5.30509	0.000192271	0.00313587
ENSG00000146587	RBAK	-0.193755	5.48768	0.000192695	0.00313587
ENSG00000167815	PRDX2	0.229491	6.15466	0.000192765	0.00313587
ENSG00000213339	QTRT1	0.168635	5.73583	0.000194466	0.00315912
ENSG00000187240	DYNC2H1	-0.289343	4.21398	0.000196034	0.00317801
ENSG00000143751	SDE2	-0.171538	5.11937	0.000196177	0.00317801
ENSG00000168003	SLC3A2	0.129704	7.73011	0.000197634	0.00319714
ENSG00000111341	MGP	0.21613	6.98978	0.000200908	0.00324558
ENSG00000136100	VPS36	-0.191449	4.90129	0.00020138	0.00324868
ENSG00000197381	ADARB1	-0.143668	6.02984	0.000202315	0.00325671
ENSG00000166046	TCP11L2	-0.348986	2.97398	0.000202439	0.00325671
ENSG00000112343	TRIM38	-0.207283	4.91968	0.000202973	0.00326078
ENSG00000141971	MVB12A	0.171187	5.41828	0.000203733	0.00326655
ENSG00000104177	MYEF2	-0.173045	5.37808	0.000203895	0.00326655
ENSG00000183624	HMCES	0.161103	5.57283	0.000205904	0.00329418
ENSG00000111331	OAS3	-0.163087	6.44085	0.000206221	0.00329471
ENSG00000170004	CHD3	-0.141696	7.66144	0.000207442	0.00330966
ENSG00000114127	XRN1	-0.196693	6.18586	0.000207874	0.00331199
ENSG00000115159	GPD2	-0.146886	6.99875	0.000208681	0.00332029
ENSG00000172270	BSG	0.156056	9.7004	0.000209434	0.0033277
ENSG00000157870	PRXL2B	0.162437	5.72408	0.000210075	0.00333332
ENSG00000165124	SVEP1	-0.508405	2.0217	0.000210957	0.00334275
ENSG00000228300	C19orf24	0.26892	4.97524	0.000212581	0.00336168
ENSG00000131508	UBE2D2	0.130918	7.17759	0.000212732	0.00336168
ENSG00000005810	MYCBP2	-0.234451	5.61386	0.000214278	0.00338152
ENSG00000008294	SPAG9	-0.145351	8.37574	0.000215533	0.00339669
ENSG00000073711	PPP2R3A	-0.199879	5.7639	0.00021643	0.00340269
ENSG00000213949	ITGA1	-0.18482	5.46485	0.0002165	0.00340269
ENSG00000139178	C1RL	-0.253959	4.08751	0.000220646	0.00346316
ENSG00000167747	C19orf48	0.200337	5.43706	0.00022458	0.00352014
ENSG00000176101	SSNA1	0.178857	6.27167	0.000226312	0.00353389
ENSG00000144136	SLC20A1	-0.114177	8.27345	0.000226886	0.00353389
ENSG00000100697	DICER1	-0.181086	5.9947	0.000226918	0.00353389
ENSG00000221963	APOL6	-0.182581	6.24237	0.000227071	0.00353389
ENSG00000196372	ASB13	0.243035	4.50128	0.000227126	0.00353389
ENSG00000115365	LANCL1	-0.148292	6.86797	0.000227285	0.00353389
ENSG00000108784	NAGLU	0.159923	6.08736	0.000227976	0.00353989
ENSG00000175334	BANF1	0.177656	6.54226	0.000228458	0.00354196
ENSG00000197261	C6orf141	-0.303765	4.89693	0.000228961	0.00354196
ENSG00000119912	IDE	-0.209963	5.25465	0.000229026	0.00354196
ENSG00000078902	TOLLIP	0.163254	6.05989	0.000230613	0.00355883
ENSG00000163171	CDC42EP3	-0.118285	7.73037	0.000230731	0.00355883
ENSG00000197081	IGF2R	-0.181092	8.70216	0.000232035	0.0035742
ENSG00000177700	POLR2L	0.200217	5.87466	0.000233266	0.00358841
ENSG00000068650	ATP11A	-0.240661	4.50637	0.000234277	0.00359917
ENSG00000169976	SF3B5	0.201089	5.70871	0.000235888	0.00361913
ENSG00000170017	ALCAM	-0.128126	8.74927	0.000236927	0.00363027
ENSG00000100106	TRIOBP	0.162223	6.48263	0.000238424	0.0036484
ENSG00000157766	ACAN	-0.464807	2.69318	0.000239556	0.00366088
ENSG00000146833	TRIM4	0.147501	5.8471	0.000240008	0.00366297
ENSG00000204054	LINC00963	-0.253756	5.08464	0.000240481	0.00366535
ENSG00000233237	LINC00472	-0.275977	4.24427	0.000242957	0.00369691
ENSG00000082805	ERC1	-0.177297	5.93	0.000243188	0.00369691
ENSG00000155265	GOLGA7B	0.463525	2.26337	0.000244424	0.00370653
ENSG00000101224	CDC25B	0.114577	9.00537	0.000244461	0.00370653
ENSG00000107130	NCS1	0.12325	7.07383	0.000245183	0.00371264
ENSG00000179085	DPM3	0.325608	4.63977	0.000246492	0.00372293
ENSG00000116871	MAP7D1	0.114788	8.88652	0.000246505	0.00372293
ENSG00000054654	SYNE2	-0.338693	5.74542	0.000247202	0.00372682
ENSG00000188290	HES4	0.276812	4.504	0.000247405	0.00372682
ENSG00000137309	HMGA1	0.189754	5.76476	0.000248797	0.00374293
ENSG00000143554	SLC27A3	0.132443	6.87225	0.000250516	0.00376391
ENSG00000128872	TMOD2	-0.145657	6.21483	0.000251813	0.0037785
ENSG00000197535	MYO5A	-0.163163	7.61227	0.000255695	0.00383179
ENSG00000112624	BICRAL	-0.192186	5.1863	0.000256857	0.00384423
ENSG00000119397	CNTRL	-0.189838	5.57718	0.000261109	0.00390284
ENSG00000187231	SESTD1	-0.147876	5.93341	0.000263143	0.00392818
ENSG00000111640	GAPDH	0.124381	11.0274	0.000263616	0.00393018
ENSG00000076003	MCM6	-0.128431	7.11038	0.000265281	0.0039417
ENSG00000160256	FAM207A	0.251912	3.78926	0.000265607	0.0039417
ENSG00000169245	CXCL10	-0.262264	4.44661	0.000265657	0.0039417
ENSG00000122691	TWIST1	0.17375	6.93051	0.000265748	0.0039417
ENSG00000149311	ATM	-0.219651	5.80903	0.00026678	0.00395082
ENSG00000127914	AKAP9	-0.207535	6.55532	0.000267044	0.00395082
ENSG00000104980	TIMM44	0.176398	5.50202	0.000267838	0.00395752
ENSG00000185504	FAAP100	0.15813	5.81394	0.000269065	0.00397059
ENSG00000065243	PKN2	-0.135981	6.64651	0.000273605	0.00403246
ENSG00000091986	CCDC80	-0.121352	7.86489	0.000274676	0.0040431
ENSG00000118058	KMT2A	-0.217804	5.82208	0.000275533	0.00405059
ENSG00000152402	GUCY1A2	-0.347572	2.85052	0.000277218	0.00407019
ENSG00000153879	CEBPG	-0.13562	6.18912	0.000278859	0.00408911
ENSG00000277778	PGM5P2	-0.440956	2.67166	0.000279661	0.0040957
ENSG00000170144	HNRNPA3	-0.131493	8.25308	0.000281815	0.00412203
ENSG00000140443	IGF1R	-0.144217	6.47028	0.000282466	0.00412635
ENSG00000066248	NGEF	0.174476	5.75897	0.000285377	0.00416364
ENSG00000127184	COX7C	0.187045	6.62163	0.00028751	0.00418639
ENSG00000141076	UTP4	0.128167	6.30893	0.000287726	0.00418639
ENSG00000104969	SGTA	0.15986	6.90993	0.000288095	0.00418639
ENSG00000185000	DGAT1	0.199438	4.9816	0.000289028	0.00418639
ENSG00000131871	SELENOS	0.174617	6.01794	0.000289082	0.00418639
ENSG00000115648	MLPH	0.174544	5.35902	0.000289102	0.00418639
ENSG00000129187	DCTD	0.150683	6.46192	0.000295624	0.00427107
ENSG00000174917	MICOS13	0.261393	4.94076	0.000295687	0.00427107
ENSG00000173275	ZNF449	-0.256151	4.18596	0.000298739	0.00430979
ENSG00000242372	EIF6	0.185047	5.71035	0.000299557	0.00431623
ENSG00000213762	ZNF134	-0.1823	4.9088	0.000300331	0.00432054
ENSG00000099725	PRKY	-0.31777	4.5632	0.000300601	0.00432054
ENSG00000177150	FAM210A	0.172416	5.38597	0.000302194	0.00433805
ENSG00000153071	DAB2	-0.140815	7.25159	0.000304787	0.00435761
ENSG00000099899	TRMT2A	0.1687	5.61077	0.000305082	0.00435761
ENSG00000066279	ASPM	-0.188994	7.35124	0.000305682	0.00435761
ENSG00000069869	NEDD4	-0.174547	5.99157	0.000305752	0.00435761
ENSG00000129195	PIMREG	0.164241	5.9175	0.000305766	0.00435761
ENSG00000137877	SPTBN5	-0.512644	2.00397	0.000305811	0.00435761
ENSG00000167994	RAB3IL1	0.314614	3.783	0.000308723	0.00439371
ENSG00000102098	SCML2	-0.278548	3.44729	0.000313382	0.00445456
ENSG00000134909	ARHGAP32	-0.144913	6.36329	0.000315309	0.00447495
ENSG00000119669	IRF2BPL	-0.124811	7.3744	0.000315588	0.00447495
ENSG00000166925	TSC22D4	0.15402	6.21388	0.000318525	0.00451107
ENSG00000118507	AKAP7	-0.263446	3.96025	0.000319466	0.00451888
ENSG00000123106	CCDC91	-0.264608	3.80465	0.000325249	0.00459508
ENSG00000082898	XPO1	-0.118842	8.34611	0.000327938	0.00462743
ENSG00000124785	NRN1	0.157629	6.36211	0.000328785	0.00463376
ENSG00000101412	E2F1	0.130859	7.22053	0.00032922	0.00463425
ENSG00000137821	LRRC49	-0.367966	3.08164	0.00032963	0.0046344
ENSG00000148834	GSTO1	0.232798	5.95532	0.000331358	0.00464798
ENSG00000149591	TAGLN	-0.232224	4.96718	0.000331398	0.00464798
ENSG00000181788	SIAH2	0.173391	5.11933	0.000336454	0.0047132
ENSG00000169230	PRELID1	0.225431	6.20373	0.000337964	0.00472864
ENSG00000143612	C1orf43	0.130838	7.59175	0.000338868	0.00473558
ENSG00000108639	SYNGR2	0.205474	4.57855	0.00033928	0.00473562
ENSG00000142541	RPL13A	0.188731	9.10416	0.000343563	0.00478964
ENSG00000167118	URM1	0.160084	6.65351	0.000344464	0.00479644
ENSG00000175137	SH3BP5L	0.141972	6.52032	0.000349401	0.00485848
ENSG00000203727	SAMD5	-0.15885	6.05969	0.000349829	0.00485848
ENSG00000172915	NBEA	-0.293358	4.24238	0.000350176	0.00485848
ENSG00000119632	IFI27L2	0.269332	4.5535	0.000353694	0.00490143
ENSG00000065534	MYLK	-0.138571	8.7189	0.000356983	0.0049411
ENSG00000153956	CACNA2D1	-0.200287	5.14999	0.000357444	0.00494159
ENSG00000145012	LPP	-0.234152	7.19578	0.000360507	0.00497801
ENSG00000069956	MAPK6	-0.134265	7.20935	0.00036354	0.00501392
ENSG00000172301	COPRS	0.16996	5.86368	0.000364099	0.00501567
ENSG00000142227	EMP3	0.150699	7.06816	0.000364541	0.00501579
ENSG00000035862	TIMP2	0.0925253	10.0065	0.000370591	0.00509299
ENSG00000281398	SNHG4	-0.448363	2.60936	0.000372318	0.00511067
ENSG00000175416	CLTB	0.158513	5.99553	0.000375083	0.00513536
ENSG00000101246	ARFRP1	0.16295	5.82872	0.000375355	0.00513536
ENSG00000182263	FIGN	-0.223574	5.37723	0.000375445	0.00513536
ENSG00000116670	MAD2L2	0.207034	6.22163	0.000376299	0.00513682
ENSG00000186260	MRTFB	-0.168905	6.44935	0.000376437	0.00513682
ENSG00000090060	PAPOLA	-0.130659	7.44803	0.000378032	0.00515252
ENSG00000119900	OGFRL1	-0.141659	6.90353	0.00038075	0.00518347
ENSG00000132549	VPS13B	-0.226029	5.4137	0.000384224	0.00521998
ENSG00000148730	EIF4EBP2	-0.125852	6.94551	0.000384505	0.00521998
ENSG00000175548	ALG10B	-0.256996	4.13886	0.000384782	0.00521998
ENSG00000116701	NCF2	-0.39945	2.77806	0.000386425	0.00523614
ENSG00000160360	GPSM1	0.177875	6.00041	0.000387862	0.00524949
ENSG00000102699	PARP4	-0.124448	6.75587	0.000389199	0.00526144
ENSG00000173821		-0.261921	7.62105	0.000391669	0.00528867
ENSG00000058272	PPP1R12A	-0.121826	6.71167	0.00039248	0.00529346
ENSG00000178904	DPY19L3	-0.162175	6.09742	0.000394954	0.00532065
ENSG00000177034	MTX3	-0.209467	6.0798	0.000395677	0.00532157
ENSG00000112159	MDN1	-0.27614	5.41122	0.000396391	0.00532157
ENSG00000163517	HDAC11	0.263892	4.40957	0.0003964	0.00532157
ENSG00000148300	REXO4	0.180912	5.4991	0.000400267	0.00536298
ENSG00000161671	EMC10	0.1351	6.3238	0.000400409	0.00536298
ENSG00000166140	ZFYVE19	0.167009	5.42562	0.000401495	0.00537133
ENSG00000102265	TIMP1	0.140921	7.61332	0.000404011	0.00539876
ENSG00000011405	PIK3C2A	-0.165566	5.69985	0.000408857	0.00545722
ENSG00000196914	ARHGEF12	-0.175287	7.04813	0.000410539	0.00547339
ENSG00000146122	DAAM2	-0.155884	7.01299	0.000411147	0.00547519
ENSG00000196363	WDR5	0.125465	6.66363	0.000414046	0.00550748
ENSG00000115524	SF3B1	-0.104774	8.37412	0.000416967	0.00553998
ENSG00000141569	TRIM65	0.14696	5.74583	0.00041844	0.00555319
ENSG00000243927	MRPS6	0.210385	6.52645	0.000420138	0.00556935
ENSG00000106460	TMEM106B	-0.142526	7.18241	0.000423399	0.00560617
ENSG00000156535	CD109	-0.125763	8.54214	0.000426083	0.00563527
ENSG00000080200	CRYBG3	-0.193152	5.1652	0.000426651	0.00563636
ENSG00000119421	NDUFA8	0.141062	5.7719	0.000428396	0.00565297
ENSG00000079482	OPHN1	-0.192616	4.88846	0.000429676	0.00566342
ENSG00000119523	ALG2	0.158851	5.88296	0.000431275	0.00567804
ENSG00000183696	UPP1	0.181422	6.51897	0.000431897	0.00567978
ENSG00000128606	LRRC17	-0.321675	3.5877	0.000432453	0.00568066
ENSG00000174738	NR1D2	0.134725	6.66998	0.000435416	0.00571311
ENSG00000114023	FAM162A	0.233799	5.89654	0.000437542	0.00572572
ENSG00000135111	TBX3	-0.42397	2.35742	0.000437843	0.00572572
ENSG00000128274	A4GALT	0.229091	4.48228	0.000437858	0.00572572
ENSG00000093010	COMT	0.162233	6.92417	0.000438469	0.00572726
ENSG00000163686	ABHD6	0.297909	3.77504	0.000439028	0.0057281
ENSG00000068137	PLEKHH3	0.218926	5.27395	0.0004417	0.0057565
ENSG00000173193	PARP14	-0.160602	6.99028	0.000443103	0.00576324
ENSG00000124177	CHD6	-0.204407	6.63343	0.000443211	0.00576324
ENSG00000174231	PRPF8	-0.143668	8.93243	0.000443969	0.00576663
ENSG00000125970	RALY	0.133098	7.75074	0.000448607	0.00582035
ENSG00000148700	ADD3	-0.155886	5.36467	0.000452289	0.00586157
ENSG00000278311	GGNBP2	-0.16445	6.39111	0.00045344	0.00586992
ENSG00000130717	UCK1	0.143594	6.1929	0.000457348	0.00591392
ENSG00000224870	MRPL20-AS1	0.19459	4.55631	0.000461229	0.00595631
ENSG00000135362	PRR5L	0.269694	3.62332	0.000461654	0.00595631
ENSG00000162458	FBLIM1	0.130279	6.42078	0.000462343	0.00595858
ENSG00000103657	HERC1	-0.216494	6.01211	0.000464347	0.00597776
ENSG00000144455	SUMF1	0.156703	5.74193	0.000465884	0.0059909
ENSG00000123124	WWP1	-0.153731	5.74519	0.000466669	0.00599434
ENSG00000197603	CPLANE1	-0.205894	5.68997	0.000467729	0.0059983
ENSG00000226419	SLC16A1-AS1	-0.299259	3.62623	0.000468011	0.0059983
ENSG00000149925	ALDOA	0.175706	6.41802	0.000469383	0.00600924
ENSG00000159140	SON	-0.167464	8.80192	0.00047104	0.00602381
ENSG00000157259	GATAD1	-0.153496	6.05821	0.000476493	0.0060861
ENSG00000136280	CCM2	0.138671	6.39422	0.00047696	0.0060861
ENSG00000125449	ARMC7	0.260034	3.57831	0.000478231	0.00609561
ENSG00000110066	KMT5B	-0.19414	4.76638	0.000483654	0.00615517
ENSG00000119986	AVPI1	0.486892	2.02441	0.000483966	0.00615517
ENSG00000034677	RNF19A	-0.128446	6.22524	0.000484735	0.00615517
ENSG00000135387	CAPRIN1	-0.120262	8.1333	0.000485027	0.00615517
ENSG00000134590	RTL8C	0.16261	7.5453	0.000485791	0.00615813
ENSG00000198840	MT-ND3	0.154791	7.90909	0.000487468	0.00617264
ENSG00000153406	NMRAL1	0.179013	5.22714	0.000489416	0.00619055
ENSG00000150403	TMCO3	0.122855	6.60313	0.000491478	0.00620986
ENSG00000122566	HNRNPA2B1	-0.130299	10.4945	0.000494147	0.00623227
ENSG00000132669	RIN2	-0.132488	6.53126	0.000494564	0.00623227
ENSG00000125257	ABCC4	-0.209733	4.34502	0.000494864	0.00623227
ENSG00000143379	SETDB1	-0.177641	5.24001	0.000495867	0.00623813
ENSG00000059145	UNKL	-0.180617	5.44104	0.000499937	0.00628253
ENSG00000120594	PLXDC2	-0.157162	6.17002	0.000502224	0.00629997
ENSG00000156304	SCAF4	-0.138375	6.40254	0.000502411	0.00629997
ENSG00000196724	ZNF418	-0.394876	2.87543	0.000504012	0.00631321
ENSG00000122299	ZC3H7A	-0.144264	7.01572	0.000509407	0.00637391
ENSG00000169957	ZNF768	0.143064	5.85329	0.000510038	0.00637493
ENSG00000218891	ZNF579	0.199095	4.94886	0.00051227	0.00639593
ENSG00000143228	NUF2	0.155847	5.97841	0.00051453	0.00641724
ENSG00000116396	KCNC4	-0.190367	4.46385	0.000516874	0.00643956
ENSG00000129474	AJUBA	0.205027	4.20791	0.000518909	0.00645512
ENSG00000205250	E2F4	0.12629	6.82591	0.000519237	0.00645512
ENSG00000165802	NSMF	0.133524	6.61136	0.00052002	0.00645793
ENSG00000170604	IRF2BP1	0.188515	5.77241	0.000529904	0.00657365
ENSG00000005108	THSD7A	-0.301979	3.70837	0.000531029	0.00658056
ENSG00000140859	KIFC3	0.136039	7.19071	0.000534746	0.00661146
ENSG00000110344	UBE4A	-0.145045	5.53197	0.000534977	0.00661146
ENSG00000136869	TLR4	-0.14317	7.48817	0.000535232	0.00661146
ENSG00000183496	MEX3B	-0.255184	3.89576	0.000536001	0.00661391
ENSG00000151388	ADAMTS12	-0.210578	5.50383	0.000539464	0.00664913
ENSG00000224877	NDUFAF8	0.294424	4.16581	0.000540002	0.00664913
ENSG00000077942	FBLN1	0.119495	7.86561	0.000542586	0.00667386
ENSG00000159579	RSPRY1	0.129359	6.1806	0.000546051	0.00670937
ENSG00000272398	CD24	-0.347913	2.93902	0.000549264	0.00674171
ENSG00000180628	PCGF5	-0.147071	5.99651	0.000560789	0.00687589
ENSG00000157350	ST3GAL2	0.135351	6.77157	0.000563505	0.00689472
ENSG00000155324	GRAMD2B	-0.17624	4.92009	0.000563514	0.00689472
ENSG00000145794	MEGF10	-0.217556	4.7773	0.000565521	0.00691199
ENSG00000012817	KDM5D	-0.146985	6.06091	0.000566355	0.00691258
ENSG00000179094		0.23119	4.19622	0.000566761	0.00691258
ENSG00000128641	MYO1B	-0.263857	4.45364	0.000568423	0.00692556
ENSG00000112514	CUTA	0.146692	6.90698	0.000579619	0.00705457
ENSG00000117360	PRPF3	0.149637	6.12813	0.00058319	0.00709059
ENSG00000103363	ELOB	0.242194	6.7087	0.000591311	0.0071818
ENSG00000156299	TIAM1	-0.152317	5.29737	0.00059222	0.00718532
ENSG00000096968	JAK2	-0.19682	4.51804	0.000594385	0.00720404
ENSG00000074071	MRPS34	0.173236	6.30186	0.000595022	0.00720424
ENSG00000173540	GMPPB	0.155731	5.1747	0.000596281	0.00720599
ENSG00000164105	SAP30	0.174083	5.82499	0.000596409	0.00720599
ENSG00000108256	NUFIP2	-0.152046	7.63758	0.000600439	0.00724713
ENSG00000160087	UBE2J2	0.131514	6.40379	0.000603573	0.00727739
ENSG00000177125	ZBTB34	-0.237888	4.25781	0.00060804	0.00732363
ENSG00000141367	CLTC	-0.137444	9.37976	0.000613006	0.00737578
ENSG00000182154	MRPL41	0.20882	5.79155	0.00061402	0.00738034
ENSG00000204580	DDR1	0.102787	8.41988	0.000614721	0.0073811
ENSG00000171150	SOCS5	-0.14237	6.04101	0.00061566	0.00738474
ENSG00000157110	RBPMS	0.25081	3.66333	0.00061914	0.00741881
ENSG00000125817	CENPB	0.12288	8.42632	0.000620162	0.00742338
ENSG00000170836	PPM1D	-0.210696	4.53979	0.000621261	0.00742887
ENSG00000119280	C1orf198	-0.111916	7.248	0.000625939	0.00747711
ENSG00000214367	HAUS3	-0.178814	4.86813	0.000627319	0.00748588
ENSG00000100226	GTPBP1	-0.1457	5.77483	0.000634029	0.00755818
ENSG00000198556	ZNF789	-0.333001	3.703	0.000636127	0.0075754
ENSG00000163644	PPM1K	-0.303595	4.2301	0.00064116	0.00762154
ENSG00000181458	TMEM45A	0.149058	6.69955	0.000641316	0.00762154
ENSG00000167604		-0.325835	2.96139	0.000643184	0.00763592
ENSG00000118689	FOXO3	-0.136121	6.46428	0.000649653	0.00770484
ENSG00000152926	ZNF117	-0.375113	4.85442	0.000656242	0.00777503
ENSG00000100888	CHD8	-0.159385	6.13523	0.000659402	0.0078045
ENSG00000170633	RNF34	0.183948	5.1583	0.000665858	0.00787287
ENSG00000116106	EPHA4	-0.24297	3.90008	0.000669001	0.0079013
ENSG00000178026	LRRC75B	0.273992	3.47345	0.000669625	0.0079013
ENSG00000090013	BLVRB	0.189768	5.83361	0.000673563	0.00792108
ENSG00000158470	B4GALT5	-0.114691	8.1	0.000673888	0.00792108
ENSG00000177666	PNPLA2	0.133802	6.28299	0.00067423	0.00792108
ENSG00000130706	ADRM1	0.153695	6.35691	0.000674656	0.00792108
ENSG00000261326	LINC01355	-0.481924	2.46202	0.000674716	0.00792108
ENSG00000097021	ACOT7	0.148651	7.27584	0.000675595	0.00792339
ENSG00000169914	OTUD3	-0.255889	4.64739	0.000677002	0.00793187
ENSG00000110427	KIAA1549L	-0.18959	4.83966	0.000680659	0.00796667
ENSG00000176978	DPP7	0.141611	7.31114	0.000681559	0.00796916
ENSG00000273151		-0.521658	2.91351	0.000683219	0.00798052
ENSG00000156463	SH3RF2	-0.200279	4.81907	0.000686934	0.00800796
ENSG00000163872	YEATS2	0.127559	6.9291	0.000686949	0.00800796
ENSG00000171161	ZNF672	0.154812	5.24504	0.000687774	0.00800953
ENSG00000166912	MTMR10	-0.125878	6.19284	0.000692451	0.0080559
ENSG00000074755	ZZEF1	-0.199284	6.21792	0.000693469	0.00805967
ENSG00000080345	RIF1	-0.159975	7.0981	0.000696457	0.00808629
ENSG00000005075	POLR2J	0.255123	5.22656	0.000699806	0.00810909
ENSG00000167965	MLST8	0.174622	6.10407	0.000699819	0.00810909
ENSG00000110693	SOX6	-0.260681	4.01657	0.000701514	0.00811479
ENSG00000137193	PIM1	-0.131568	6.19875	0.00070171	0.00811479
ENSG00000177303	CASKIN2	0.174088	5.45549	0.000704028	0.00813349
ENSG00000163382	NAXE	0.212129	5.5376	0.00071035	0.00819835
ENSG00000167548	KMT2D	-0.244812	6.18143	0.00071546	0.00823996
ENSG00000167258	CDK12	-0.139228	6.32355	0.000715549	0.00823996
ENSG00000164125	GASK1B	-0.130015	8.00791	0.000716086	0.00823996
ENSG00000095637	SORBS1	-0.148069	5.4934	0.000717405	0.00824695
ENSG00000135164	DMTF1	-0.238658	6.59607	0.000719039	0.00825755
ENSG00000183495	EP400	-0.201036	6.06218	0.000719792	0.00825803
ENSG00000188153	COL4A5	-0.158241	5.89526	0.000721913	0.00827037
ENSG00000131094	C1QL1	0.170732	7.13781	0.000722783	0.00827037
ENSG00000205336	ADGRG1	0.112217	8.85285	0.000723007	0.00827037
ENSG00000182809	CRIP2	0.158877	7.28282	0.00072409	0.0082746
ENSG00000154310	TNIK	-0.184736	4.86517	0.000725877	0.00828686
ENSG00000105866	SP4	-0.232057	4.08113	0.000733692	0.00836784
ENSG00000185630	PBX1	-0.14571	5.73904	0.000734551	0.00836941
ENSG00000196367	TRRAP	-0.193212	7.36967	0.000735736	0.00837468
ENSG00000107758	PPP3CB	-0.165454	5.29419	0.000737521	0.00838395
ENSG00000130560	UBAC1	0.147207	5.84913	0.000737995	0.00838395
ENSG00000230699		-0.508079	2.55194	0.000739173	0.00838911
ENSG00000100243	CYB5R3	0.100266	8.13412	0.000740248	0.0083931
ENSG00000121060	TRIM25	-0.147448	6.31432	0.000742271	0.00840781
ENSG00000134375	TIMM17A	0.157796	5.96679	0.000748764	0.00847309
ENSG00000106153	CHCHD2	0.159385	7.85719	0.000755555	0.0085416
ENSG00000066084	DIP2B	-0.179007	5.66717	0.000758719	0.00856236
ENSG00000183878	UTY	-0.183059	4.74666	0.000759152	0.00856236
ENSG00000105698	USF2	0.142342	7.63931	0.000759606	0.00856236
ENSG00000059758	CDK17	-0.177395	5.16094	0.000761666	0.00857725
ENSG00000169155	ZBTB43	-0.168727	5.01875	0.000762529	0.00857863
ENSG00000177463	NR2C2	-0.163047	6.56572	0.000763579	0.00858213
ENSG00000162373	BEND5	0.373936	3.28117	0.00076531	0.0085898
ENSG00000133142	TCEAL4	0.130073	6.74314	0.000765743	0.0085898
ENSG00000204308	RNF5	0.156543	5.72123	0.000768958	0.00860991
ENSG00000160712	IL6R	-0.218334	3.99942	0.000769021	0.00860991
ENSG00000008513	ST3GAL1	-0.139259	6.1998	0.000774316	0.00866083
ENSG00000176396	EID2	0.196804	4.85474	0.000776151	0.00867301
ENSG00000120278	PLEKHG1	-0.208563	4.29355	0.000780554	0.00871381
ENSG00000138658	ZGRF1	-0.266038	4.62704	0.000789815	0.00880297
ENSG00000173621	LRFN4	0.179446	4.76027	0.000790058	0.00880297
ENSG00000127663	KDM4B	0.136059	6.65948	0.000792336	0.00881987
ENSG00000166963	MAP1A	-0.213112	7.22526	0.000797625	0.00885236
ENSG00000115970	THADA	-0.162111	5.1151	0.000798348	0.00885236
ENSG00000126005	MMP24OS	0.19346	5.61507	0.000798374	0.00885236
ENSG00000116641	DOCK7	-0.138393	7.79413	0.000799029	0.00885236
ENSG00000021776	AQR	-0.157139	6.40374	0.000799246	0.00885236
ENSG00000075391	RASAL2	-0.152827	6.41174	0.000799834	0.00885236
ENSG00000108733	PEX12	0.272975	3.67586	0.000801579	0.00885304
ENSG00000121406	ZNF549	-0.231932	3.85143	0.000802309	0.00885304
ENSG00000157214	STEAP2	-0.27733	3.42468	0.000802885	0.00885304
ENSG00000175573	C11orf68	0.149311	5.71856	0.000802948	0.00885304
ENSG00000137601	NEK1	-0.152392	5.52926	0.000804753	0.00886452
ENSG00000181381	DDX60L	-0.268709	4.56487	0.00080598	0.0088696
ENSG00000213614	HEXA	0.136127	5.66585	0.000809833	0.00890356
ENSG00000173511	VEGFB	0.173559	5.97041	0.00081443	0.00894562
ENSG00000160570	DEDD2	0.206691	4.91939	0.000819202	0.00898952
ENSG00000109083	IFT20	-0.208646	4.21973	0.000820129	0.00899119
ENSG00000176340	COX8A	0.240031	5.18955	0.000826128	0.00904841
ENSG00000245849	RAD51-AS1	-0.361166	3.00641	0.000829123	0.00907264
ENSG00000153976	HS3ST3A1	0.197376	4.45047	0.000830263	0.00907655
ENSG00000196976	LAGE3	0.251925	4.86433	0.000834657	0.009116
ENSG00000173914	RBM4B	0.22241	4.01249	0.000843232	0.00920099
ENSG00000167900	TK1	0.138619	6.93912	0.0008467	0.00922249
ENSG00000118482	PHF3	-0.153231	6.46985	0.000846793	0.00922249
ENSG00000170919	TPT1-AS1	-0.351015	2.96911	0.000847783	0.00922461
ENSG00000116205	TCEANC2	0.172342	4.81684	0.000851007	0.00925102
ENSG00000170860	LSM3	0.184953	5.66459	0.000853776	0.00926644
ENSG00000156011	PSD3	-0.155083	6.92359	0.000854024	0.00926644
ENSG00000132640	BTBD3	-0.107233	7.74968	0.000858088	0.00930184
ENSG00000119333	WDR34	0.124349	7.2761	0.000863308	0.00934968
ENSG00000092847	AGO1	-0.133565	6.40538	0.000870154	0.00941503
ENSG00000241553	ARPC4	0.160573	5.65119	0.00087135	0.00941919
ENSG00000063241	ISOC2	0.244546	5.48984	0.000876187	0.00946266
ENSG00000086102	NFX1	-0.166323	5.24791	0.000880735	0.00950293
ENSG00000162434	JAK1	-0.128314	7.84328	0.000883151	0.00952014
ENSG00000165675	ENOX2	-0.177585	4.73071	0.000884622	0.00952714
ENSG00000130066	SAT1	-0.132438	8.40835	0.000886766	0.00954138
ENSG00000140694	PARN	-0.119132	6.49122	0.00088903	0.00955686
ENSG00000196712	NF1	-0.161927	6.11015	0.000894978	0.0096119
ENSG00000065526	SPEN	-0.154526	7.09608	0.000899992	0.00965681
ENSG00000170485	NPAS2	-0.277432	3.52867	0.000900999	0.00965868
ENSG00000164182	NDUFAF2	0.215628	4.12362	0.000901875	0.00965914
ENSG00000113300	CNOT6	-0.13521	6.62587	0.000907675	0.00971229
ENSG00000151835	SACS	-0.215817	6.15764	0.0009146	0.00977684
ENSG00000170006	TMEM154	-0.302631	3.64653	0.000915394	0.00977684
ENSG00000197956	S100A6	0.199317	9.53172	0.000919196	0.00979998
ENSG00000153214	TMEM87B	-0.162703	5.66141	0.000919249	0.00979998
ENSG00000151725	CENPU	-0.130366	5.86635	0.000921172	0.00980682
ENSG00000271122		-0.206663	4.35883	0.000921582	0.00980682
ENSG00000096080	MRPS18A	0.26478	3.83472	0.000926018	0.00984499
ENSG00000165891	E2F7	-0.146994	6.15603	0.000931222	0.00989125
ENSG00000109065	NAT9	0.187702	4.92885	0.000932971	0.00989454
ENSG00000240849	TMEM189	0.132489	6.49279	0.000933688	0.00989454
ENSG00000163945	UVSSA	-0.258219	5.73137	0.000934091	0.00989454
ENSG00000163703	CRELD1	0.135634	5.69662	0.000934978	0.0098949
ENSG00000064545	TMEM161A	0.169265	5.16704	0.000936692	0.009904
ENSG00000102096	PIM2	0.293065	3.47478	0.000938258	0.00991153
ENSG00000128524	ATP6V1F	0.137884	5.95588	0.000942755	0.00994997
ENSG00000085719	CPNE3	-0.121248	7.34232	0.00094621	0.00997736
ENSG00000214425	LRRC37A4P	-0.467301	2.27425	0.000955199	0.0100569
ENSG00000138674	SEC31A	-0.12022	7.92246	0.000955489	0.0100569
ENSG00000135205	CCDC146	-0.363069	2.79068	0.000960795	0.0101036
ENSG00000138867	GUCD1	0.119662	6.24605	0.000965536	0.0101392
ENSG00000095574	IKZF5	-0.246992	3.92208	0.000965934	0.0101392
ENSG00000121900	TMEM54	0.210449	5.24904	0.000968446	0.0101564
ENSG00000198712	MT-CO2	0.118366	11.5267	0.000969807	0.0101615
ENSG00000053372	MRTO4	0.14475	5.58355	0.000974863	0.010198
ENSG00000141985	SH3GL1	0.11257	7.48292	0.000975044	0.010198
ENSG00000163536	SERPINI1	0.194735	5.15796	0.000977862	0.0102182
ENSG00000126804	ZBTB1	-0.158945	5.4346	0.000980044	0.0102261
ENSG00000118193	KIF14	-0.147361	6.67278	0.00098038	0.0102261
ENSG00000100505	TRIM9	-0.177568	4.764	0.000987009	0.010286
ENSG00000033627	ATP6V0A1	0.12711	6.12752	0.000989377	0.0103014
ENSG00000033800	PIAS1	-0.151241	5.51097	0.000990907	0.0103081
ENSG00000115694	STK25	0.115059	6.93277	0.000992152	0.0103118
ENSG00000117016	RIMS3	-0.29234	3.05085	0.000994446	0.0103184
ENSG00000158480	SPATA2	-0.215273	4.42267	0.000994563	0.0103184
ENSG00000179409	GEMIN4	0.156935	5.26935	0.000998338	0.0103483
ENSG00000198160	MIER1	-0.128174	6.30301	0.00100067	0.0103632
ENSG00000166595	CIAO2B	0.196208	6.30744	0.00100865	0.0104365
ENSG00000187189	TSPYL4	-0.148308	6.00134	0.00101996	0.0105441
ENSG00000163625	WDFY3	-0.188144	6.06067	0.00102509	0.0105877
ENSG00000072501	SMC1A	-0.131907	8.10521	0.00102922	0.010621
ENSG00000055044	NOP58	-0.131488	5.57062	0.00103812	0.0106938
ENSG00000118046	STK11	0.12799	7.37106	0.00103813	0.0106938
ENSG00000155366	RHOC	0.150986	7.49946	0.00103966	0.0107001
ENSG00000109610	SOD3	0.215436	4.14427	0.0010422	0.0107168
ENSG00000135643	KCNMB4	0.24201	4.30418	0.00104594	0.0107457
ENSG00000198948	MFAP3L	-0.206192	4.37805	0.00104758	0.010753
ENSG00000165323	FAT3	-0.264711	3.96065	0.00105326	0.0108017
ENSG00000007237	GAS7	-0.132392	6.55078	0.00105781	0.0108388
ENSG00000197969	VPS13A	-0.222277	6.14304	0.0010619	0.0108711
ENSG00000125107	CNOT1	-0.12859	8.16316	0.00106567	0.0109001
ENSG00000168303	MPLKIP	0.171244	5.204	0.00107471	0.0109829
ENSG00000114857	NKTR	-0.246822	6.6344	0.00107668	0.0109933
ENSG00000079616	KIF22	0.113818	7.00275	0.0010877	0.0110851
ENSG00000143294	PRCC	0.151737	6.10108	0.00109078	0.0110851
ENSG00000131374	TBC1D5	-0.1282	6.90198	0.0010924	0.0110851
ENSG00000153885	KCTD15	0.114832	7.5269	0.00109275	0.0110851
ENSG00000107562	CXCL12	-0.263833	3.47526	0.0010933	0.0110851
ENSG00000175054	ATR	-0.180823	5.41568	0.00109365	0.0110851
ENSG00000104805	NUCB1	0.107948	8.76488	0.00109405	0.0110851
ENSG00000100316	RPL3	0.104958	8.83267	0.00109466	0.0110851
ENSG00000107862	GBF1	-0.154015	6.81683	0.00109486	0.0110851
ENSG00000123607	TTC21B	-0.203295	4.99383	0.00109522	0.0110851
ENSG00000124783	SSR1	-0.106364	7.41609	0.00109883	0.0111119
ENSG00000160447	PKN3	0.151729	5.31806	0.00109992	0.0111132
ENSG00000204160	ZDHHC18	0.121567	5.94909	0.00110598	0.0111647
ENSG00000099817	POLR2E	0.137418	7.39115	0.00111262	0.011222
ENSG00000048162	NOP16	0.24343	3.88612	0.00111454	0.0112238
ENSG00000071575	TRIB2	0.10263	8.06707	0.00111473	0.0112238
ENSG00000049192	ADAMTS6	-0.408708	2.10067	0.00112166	0.0112837
ENSG00000181915	ADO	0.157293	5.18608	0.00112359	0.0112933
ENSG00000166341	DCHS1	-0.149331	5.60957	0.00112818	0.0113296
ENSG00000102531	FNDC3A	-0.151437	6.81402	0.00113101	0.0113483
ENSG00000224078	SNHG14	-0.157684	6.23691	0.00113806	0.0114091
ENSG00000115425	PECR	0.283389	3.51622	0.00114203	0.011439
ENSG00000169567	HINT1	0.171814	7.98418	0.00114324	0.0114398
ENSG00000144560	VGLL4	-0.141304	6.13438	0.00114408	0.0114398
ENSG00000128185	DGCR6L	0.167693	5.68464	0.00115325	0.0115215
ENSG00000125848	FLRT3	0.140636	6.5082	0.00115773	0.0115533
ENSG00000137449	CPEB2	-0.161406	5.00044	0.00115842	0.0115533
ENSG00000272886	DCP1A	-0.151586	5.26705	0.00116402	0.0115992
ENSG00000172167	MTBP	-0.180467	4.60311	0.00117171	0.0116585
ENSG00000159069	FBXW5	0.1395	7.49153	0.00117198	0.0116585
ENSG00000164308	ERAP2	-0.133978	7.21719	0.00117822	0.0117072
ENSG00000105438	KDELR1	0.101403	8.28448	0.00117889	0.0117072
ENSG00000047410	TPR	-0.186923	7.34322	0.00118435	0.0117416
ENSG00000175105	ZNF654	-0.152389	5.51119	0.00118455	0.0117416
ENSG00000143870	PDIA6	0.111754	8.38736	0.0011854	0.0117416
ENSG00000078687	TNRC6C	-0.206179	4.46153	0.00118642	0.0117417
ENSG00000123992	DNPEP	0.11745	6.35558	0.00118743	0.0117417
ENSG00000042286	AIFM2	0.195873	4.6972	0.00119446	0.0118008
ENSG00000125503	PPP1R12C	0.1293	6.96525	0.00119544	0.0118008
ENSG00000139977	NAA30	-0.178947	4.84857	0.00120121	0.0118399
ENSG00000172336	POP7	0.239733	4.88283	0.00120145	0.0118399
ENSG00000170425	ADORA2B	0.188224	4.98368	0.00120994	0.0119135
ENSG00000077380	DYNC1I2	-0.115547	6.74482	0.00121361	0.0119395
ENSG00000079819	EPB41L2	-0.125776	7.42038	0.0012158	0.0119509
ENSG00000138688	KIAA1109	-0.200754	6.42276	0.00121804	0.0119628
ENSG00000123975	CKS2	0.232767	6.36603	0.00122071	0.0119707
ENSG00000131669	NINJ1	0.143862	6.16166	0.0012221	0.0119707
ENSG00000100142	POLR2F	0.196918	4.82334	0.00122214	0.0119707
ENSG00000005448	WDR54	0.189528	5.2475	0.00122351	0.0119707
ENSG00000173473	SMARCC1	-0.120833	7.06781	0.001224	0.0119707
ENSG00000181827	RFX7	-0.152219	5.70771	0.00123016	0.0120207
ENSG00000185236	RAB11B	0.159447	6.97521	0.00123693	0.0120762
ENSG00000116731	PRDM2	-0.14942	5.98291	0.00123792	0.0120762
ENSG00000170214	ADRA1B	0.344237	2.79478	0.00124064	0.0120926
ENSG00000105223	PLD3	0.130848	7.98791	0.00124222	0.0120978
ENSG00000069998	HDHD5	0.148565	6.10277	0.00124391	0.0121029
ENSG00000131591	C1orf159	0.167693	4.97609	0.00124482	0.0121029
ENSG00000109756	RAPGEF2	-0.14584	5.94651	0.00124915	0.0121348
ENSG00000164190	NIPBL	-0.145505	6.82752	0.00125288	0.0121608
ENSG00000090905	TNRC6A	-0.143787	6.18461	0.00125541	0.0121752
ENSG00000213516	RBMXL1	-0.195874	4.30308	0.00125783	0.0121885
ENSG00000157168	NRG1	-0.170314	5.59482	0.00125963	0.0121957
ENSG00000187391	MAGI2	-0.18635	4.51618	0.00126285	0.012215
ENSG00000141696	P3H4	0.1271	6.70997	0.00126469	0.012215
ENSG00000168137	SETD5	-0.130129	7.10297	0.00126557	0.012215
ENSG00000213741	RPS29	0.255682	5.50799	0.00126606	0.012215
ENSG00000198625	MDM4	-0.310457	5.08352	0.00126689	0.012215
ENSG00000188986	NELFB	0.109098	7.256	0.00127028	0.0122376
ENSG00000127948	POR	0.120481	5.8791	0.00127822	0.0122945
ENSG00000162734	PEA15	0.103428	8.28737	0.00127831	0.0122945
ENSG00000161981	SNRNP25	0.204094	4.93628	0.00128133	0.0123133
ENSG00000099204	ABLIM1	-0.138314	5.44913	0.00128865	0.0123734
ENSG00000198786	MT-ND5	-0.169577	10.9419	0.00129192	0.0123945
ENSG00000010256	UQCRC1	0.135983	7.74623	0.00130263	0.0124869
ENSG00000152601	MBNL1	-0.123124	7.45108	0.00131627	0.0126073
ENSG00000184232	OAF	0.152499	5.21175	0.00132652	0.0126894
ENSG00000108861	DUSP3	0.110314	6.82608	0.00132703	0.0126894
ENSG00000176490	DIRAS1	0.181928	5.09728	0.00133769	0.0127808
ENSG00000183087	GAS6	0.118626	6.99906	0.00134057	0.0127977
ENSG00000114956	DGUOK	0.151735	5.1265	0.00134538	0.0128244
ENSG00000205189	ZBTB10	-0.197055	4.61624	0.00134557	0.0128244
ENSG00000145632	PLK2	0.110528	7.22296	0.00135759	0.0129283
ENSG00000166833	NAV2	-0.205724	7.07841	0.00136787	0.0130155
ENSG00000170390	DCLK2	-0.198134	5.00992	0.00136987	0.0130239
ENSG00000111962	UST	0.146422	5.4397	0.00138408	0.0131482
ENSG00000196584	XRCC2	-0.239112	5.38076	0.00138788	0.0131735
ENSG00000103496	STX4	0.131971	6.23	0.00138967	0.0131797
ENSG00000185278	ZBTB37	-0.277643	3.93713	0.00139487	0.0132182
ENSG00000141698	NT5C3B	0.146009	5.68786	0.00140266	0.0132765
ENSG00000176903	PNMA1	0.133794	6.18574	0.00140331	0.0132765
ENSG00000155545	MIER3	-0.159491	5.33953	0.00141191	0.013347
ENSG00000196535	MYO18A	-0.156454	7.71054	0.0014135	0.0133511
ENSG00000105447	GRWD1	0.128501	5.84199	0.00141704	0.0133737
ENSG00000214293	APTR	0.24726	3.43853	0.00141903	0.0133816
ENSG00000272512		-0.518248	2.16825	0.00143351	0.0135072
ENSG00000137936	BCAR3	0.121682	6.6245	0.00143763	0.013535
ENSG00000168476	REEP4	0.146968	6.55968	0.00143918	0.0135385
ENSG00000131263	RLIM	-0.116864	6.91267	0.00145775	0.0137021
ENSG00000106772	PRUNE2	-0.186725	8.18827	0.00145902	0.013703
ENSG00000063245	EPN1	0.12588	7.99765	0.00146252	0.0137247
ENSG00000154096	THY1	0.116587	7.69516	0.00146588	0.0137451
ENSG00000174307	PHLDA3	0.146311	5.67107	0.0014711	0.0137829
ENSG00000151929	BAG3	0.142345	6.25174	0.00148607	0.013912
ENSG00000197959	DNM3	-0.204605	4.32972	0.00148859	0.0139243
ENSG00000198258	UBL5	0.234264	6.37374	0.00149127	0.0139381
ENSG00000102781	KATNAL1	-0.131564	6.15391	0.00149629	0.0139722
ENSG00000126453	BCL2L12	0.156474	5.33977	0.00149752	0.0139722
ENSG00000085224	ATRX	-0.148758	6.98128	0.00149852	0.0139722
ENSG00000029363	BCLAF1	-0.133877	7.47415	0.00150312	0.0139951
ENSG00000283050	GTF2IP12	-0.354644	2.88755	0.0015034	0.0139951
ENSG00000198356	ASNA1	0.144806	6.85137	0.00150789	0.0140156
ENSG00000115226	FNDC4	0.282006	3.23303	0.00150801	0.0140156
ENSG00000166012	TAF1D	-0.218165	4.65497	0.00151149	0.0140352
ENSG00000056097	ZFR	-0.113734	7.37682	0.00151254	0.0140352
ENSG00000160991	ORAI2	0.118316	7.07753	0.00151397	0.0140372
ENSG00000185453	ZSWIM9	0.220516	4.33391	0.00151554	0.0140383
ENSG00000138448	ITGAV	-0.10153	9.1433	0.00151651	0.0140383
ENSG00000174963	ZIC4	-0.385694	2.43026	0.00152019	0.0140489
ENSG00000117724	CENPF	-0.143484	8.99131	0.00152084	0.0140489
ENSG00000100014	SPECC1L	0.156558	4.92009	0.00152129	0.0140489
ENSG00000184986	TMEM121	0.397441	2.21471	0.00152359	0.0140589
ENSG00000131759	RARA	-0.132183	6.05896	0.00153373	0.0141387
ENSG00000118007	STAG1	-0.129629	5.60103	0.00153467	0.0141387
ENSG00000185650	ZFP36L1	-0.100897	7.87522	0.0015375	0.0141535
ENSG00000122140	MRPS2	0.165511	5.09179	0.00154158	0.0141799
ENSG00000084112	SSH1	-0.121631	6.38729	0.00154518	0.0141988
ENSG00000229152	ANKRD10-IT1	-0.497362	2.07021	0.00154608	0.0141988
ENSG00000183684	ALYREF	0.150361	6.59688	0.00155783	0.0142885
ENSG00000144134	RABL2A	-0.275143	3.55236	0.00155833	0.0142885
ENSG00000138835	RGS3	-0.130996	7.25484	0.00156049	0.0142885
ENSG00000117411	B4GALT2	0.117676	7.17653	0.00156211	0.0142885
ENSG00000111860	CEP85L	-0.233264	4.52103	0.00156339	0.0142885
ENSG00000155660	PDIA4	0.108521	9.46773	0.00156377	0.0142885
ENSG00000167106	FAM102A	0.11346	6.55702	0.00156602	0.0142885
ENSG00000166794	PPIB	0.15952	7.98877	0.00156608	0.0142885
ENSG00000044090	CUL7	-0.133755	6.34096	0.00156694	0.0142885
ENSG00000175215	CTDSP2	-0.10126	7.50444	0.00157043	0.014309
ENSG00000143774	GUK1	0.149466	7.45156	0.00157661	0.0143541
ENSG00000117298	ECE1	0.0962143	9.00505	0.00158603	0.0144285
ENSG00000063587	ZNF275	-0.163805	5.23079	0.00158894	0.0144437
ENSG00000196693	ZNF33B	-0.197906	4.05126	0.00159264	0.0144563
ENSG00000187650	VMAC	-0.25362	5.18493	0.00159282	0.0144563
ENSG00000162702	ZNF281	-0.137595	5.61233	0.00159488	0.0144575
ENSG00000152527	PLEKHH2	-0.258181	4.73851	0.00159544	0.0144575
ENSG00000172115	CYCS	0.136107	7.08452	0.00159768	0.0144664
ENSG00000180900	SCRIB	0.121718	6.8211	0.00160278	0.0145013
ENSG00000107854	TNKS2	-0.131942	6.45076	0.00160499	0.01451
ENSG00000104964	AES	0.115211	7.72852	0.00161113	0.0145542
ENSG00000072364	AFF4	-0.147126	8.10008	0.00161502	0.0145693
ENSG00000065054	SLC9A3R2	0.145056	7.23878	0.00161532	0.0145693
ENSG00000111058	ACSS3	-0.228285	3.81683	0.00162179	0.0146124
ENSG00000152818	UTRN	-0.190319	7.14821	0.00162262	0.0146124
ENSG00000197696	NMB	0.293221	3.43459	0.00162799	0.0146494
ENSG00000111145	ELK3	-0.114654	6.92011	0.00163124	0.0146673
ENSG00000163975	MELTF	0.148742	6.31421	0.00163637	0.014702
ENSG00000124562	SNRPC	0.15526	6.01649	0.00164126	0.0147345
ENSG00000100401	RANGAP1	0.105494	7.15999	0.00164333	0.0147417
ENSG00000079385	CEACAM1	-0.267559	3.68959	0.00164807	0.0147728
ENSG00000120833	SOCS2	-0.118346	6.35609	0.00165364	0.0148113
ENSG00000140836	ZFHX3	-0.188329	6.03496	0.00165658	0.0148121
ENSG00000198690	FAN1	-0.151199	5.55002	0.00165681	0.0148121
ENSG00000174343	CHRNA9	-0.420736	2.09517	0.00165757	0.0148121
ENSG00000183808	RBM12B	-0.184969	4.37742	0.00166596	0.0148757
ENSG00000123473	STIL	-0.145538	6.36089	0.00166774	0.0148801
ENSG00000116128	BCL9	-0.175345	5.27531	0.00166929	0.0148825
ENSG00000197852	INKA2	0.152482	5.16597	0.00167245	0.0148898
ENSG00000204070	SYS1	0.204406	4.20166	0.00167268	0.0148898
ENSG00000101447	FAM83D	0.11131	6.56434	0.00167815	0.0149271
ENSG00000160113	NR2F6	0.164531	6.04822	0.00169127	0.0150322
ENSG00000125734	GPR108	0.11671	6.22418	0.0016993	0.015092
ENSG00000134698	AGO4	-0.178535	5.37164	0.00170851	0.0151622
ENSG00000105792	CFAP69	-0.386505	2.2101	0.00171102	0.0151729
ENSG00000163584	RPL22L1	-0.437612	2.15071	0.00171707	0.0152149
ENSG00000140939		0.167897	6.00071	0.00172553	0.0152782
ENSG00000122359	ANXA11	0.178234	4.80471	0.00173275	0.015328
ENSG00000156509	FBXO43	-0.310716	2.91916	0.0017338	0.015328
ENSG00000237973	MTCO1P12	0.255332	4.03164	0.00174086	0.0153787
ENSG00000151322	NPAS3	-0.227895	4.0119	0.00174952	0.0154435
ENSG00000214706	IFRD2	0.162337	5.90392	0.00175862	0.015512
ENSG00000156928	MALSU1	0.216839	4.99206	0.00177186	0.0156168
ENSG00000198816	ZNF358	0.16629	5.94952	0.0017908	0.0157718
ENSG00000129315	CCNT1	-0.164176	5.44892	0.00179358	0.0157843
ENSG00000136875	PRPF4	0.108947	6.33185	0.00180433	0.0158669
ENSG00000152795	HNRNPDL	-0.0965238	8.3741	0.00181858	0.0159801
ENSG00000072958	AP1M1	0.112197	6.96047	0.00183078	0.0160751
ENSG00000165525	NEMF	-0.200019	4.73397	0.00184098	0.0161524
ENSG00000204525	HLA-C	0.13972	10.8691	0.00184915	0.0161968
ENSG00000179632	MAF1	0.155937	6.70925	0.00184969	0.0161968
ENSG00000166441	RPL27A	0.144207	7.24683	0.00185023	0.0161968
ENSG00000100726	TELO2	0.136107	6.20357	0.00185725	0.016246
ENSG00000129103	SUMF2	0.10151	7.70415	0.00185905	0.0162495
ENSG00000198663	C6orf89	-0.111682	7.42739	0.00186195	0.0162626
ENSG00000096717	SIRT1	-0.168634	4.85269	0.00187029	0.0163231
ENSG00000021826	CPS1	-0.129828	5.38163	0.00187534	0.016355
ENSG00000100784	RPS6KA5	-0.187744	4.15489	0.00187912	0.0163756
ENSG00000130312	MRPL34	0.205643	5.48943	0.00188525	0.0164166
ENSG00000134352	IL6ST	-0.116425	8.10224	0.00188843	0.016432
ENSG00000077232	DNAJC10	-0.107145	7.52012	0.00190864	0.0165954
ENSG00000198561	CTNND1	-0.10334	7.5346	0.00191217	0.0166136
ENSG00000145743	FBXL17	-0.17782	5.74486	0.00192614	0.0167225
ENSG00000218283	MORF4L1P1	-0.225213	3.83035	0.00193391	0.0167774
ENSG00000032219	ARID4A	-0.224823	4.29172	0.00193588	0.0167779
ENSG00000139182	CLSTN3	-0.321129	2.77467	0.00193685	0.0167779
ENSG00000221995	TIAF1	-0.431056	2.80036	0.00194855	0.0168666
ENSG00000136542	GALNT5	-0.232769	4.62174	0.00195135	0.0168782
ENSG00000167232	ZNF91	-0.226594	4.35047	0.00197079	0.0170337
ENSG00000100294	MCAT	0.273038	3.597	0.00197397	0.0170484
ENSG00000250644		-0.389809	4.65912	0.00198039	0.0170912
ENSG00000197961	ZNF121	-0.173589	4.88901	0.00198658	0.0171319
ENSG00000164615	CAMLG	0.149608	5.31012	0.00199192	0.0171651
ENSG00000164062	APEH	0.107982	6.47117	0.00199802	0.0171922
ENSG00000167468	GPX4	0.15905	7.77753	0.00199939	0.0171922
ENSG00000104047	DTWD1	-0.174315	5.16901	0.00199951	0.0171922
ENSG00000175455	CCDC14	-0.203902	7.30362	0.00200583	0.0172228
ENSG00000134809	TIMM10	0.276198	3.51074	0.00200667	0.0172228
ENSG00000146674	IGFBP3	0.0985233	10.6188	0.00200752	0.0172228
ENSG00000095321	CRAT	0.120691	6.78547	0.00200993	0.0172307
ENSG00000169570	DTWD2	-0.225295	4.04122	0.00202039	0.0173076
ENSG00000189077	TMEM120A	0.190425	4.61947	0.00203219	0.0173958
ENSG00000182307	C8orf33	0.112021	6.3371	0.00203432	0.0174013
ENSG00000059122	FLYWCH1	0.129647	6.35232	0.00203953	0.0174329
ENSG00000198521	ZNF43	-0.328993	2.89048	0.00204167	0.0174384
ENSG00000184436	THAP7	0.196519	5.10869	0.00204665	0.0174681
ENSG00000125962	ARMCX5	-0.320535	2.71068	0.00204938	0.0174785
ENSG00000007541	PIGQ	0.112028	6.86261	0.00205845	0.017543
ENSG00000171456	ASXL1	-0.108959	7.44807	0.00206723	0.0176048
ENSG00000179456	ZBTB18	-0.127557	5.43638	0.00207198	0.0176323
ENSG00000123384	LRP1	-0.25915	9.01031	0.00207569	0.017651
ENSG00000270015		-0.282985	3.58168	0.00209901	0.0178281
ENSG00000198846	TOX	-0.259438	3.9108	0.00209959	0.0178281
ENSG00000173875	ZNF791	-0.167083	5.27464	0.00211613	0.0179554
ENSG00000101972	STAG2	-0.124965	7.58539	0.00212236	0.017995
ENSG00000157106	SMG1	-0.180044	6.68203	0.00213567	0.0180925
ENSG00000134247	PTGFRN	-0.106159	6.84231	0.00213697	0.0180925
ENSG00000179051	RCC2	0.0876515	8.56141	0.00213875	0.0180943
ENSG00000115760	BIRC6	-0.191342	6.42338	0.00215466	0.0182156
ENSG00000132953	XPO4	-0.164524	5.33461	0.00215635	0.0182167
ENSG00000131437	KIF3A	-0.125611	5.60644	0.00216344	0.0182633
ENSG00000113494	PRLR	-0.264841	3.62566	0.0021702	0.018307
ENSG00000151553	FAM160B1	-0.157797	5.43438	0.00217656	0.0183473
ENSG00000133315	MACROD1	0.217285	3.86068	0.00218007	0.0183636
ENSG00000110841	PPFIBP1	-0.105335	8.38245	0.00220419	0.0185533
ENSG00000169692	AGPAT2	0.145964	6.39266	0.00220631	0.0185576
ENSG00000097007	ABL1	0.0949393	8.08912	0.00220978	0.0185734
ENSG00000162512	SDC3	0.0886407	9.75303	0.00221708	0.0186202
ENSG00000130748	TMEM160	0.249136	4.52102	0.00221951	0.0186202
ENSG00000074695	LMAN1	-0.0971434	8.7736	0.00222017	0.0186202
ENSG00000162923	WDR26	-0.106321	8.14162	0.00222261	0.0186272
ENSG00000186395	KRT10	0.250517	5.43671	0.00223148	0.018688
ENSG00000088930	XRN2	-0.10744	7.23609	0.0022347	0.0187015
ENSG00000146828	SLC12A9	0.186808	5.53439	0.00223809	0.0187164
ENSG00000003402	CFLAR	-0.122281	6.02997	0.00224514	0.0187618
ENSG00000159348	CYB5R1	0.137547	5.68546	0.00224897	0.0187679
ENSG00000100596	SPTLC2	-0.146499	5.26832	0.00224984	0.0187679
ENSG00000135404	CD63	0.152649	9.09355	0.00225073	0.0187679
ENSG00000182606	TRAK1	-0.123638	5.93424	0.00226276	0.0188547
ENSG00000163788	SNRK	-0.182734	4.65635	0.00226501	0.0188599
ENSG00000142599	RERE	-0.127876	7.63372	0.00226708	0.0188636
ENSG00000170949	ZNF160	-0.182349	5.22754	0.00228679	0.019014
ENSG00000247596	TWF2	0.172477	4.86865	0.00229811	0.0190926
ENSG00000174775	HRAS	0.1612	5.25543	0.00229985	0.0190926
ENSG00000092208	GEMIN2	0.317896	3.13936	0.00230265	0.0190926
ENSG00000198855	FICD	0.244328	3.37269	0.00230283	0.0190926
ENSG00000169375	SIN3A	-0.111534	6.83349	0.00231081	0.0191451
ENSG00000105810	CDK6	-0.154907	8.7345	0.00232061	0.0192051
ENSG00000196507	TCEAL3	0.150042	5.51924	0.0023242	0.0192051
ENSG00000148362	PAXX	0.190796	5.2181	0.00232447	0.0192051
ENSG00000181035	SLC25A42	0.214593	3.87442	0.00232468	0.0192051
ENSG00000068878	PSME4	-0.135049	6.30797	0.00232906	0.0192276
ENSG00000262001	DLGAP1-AS2	-0.29813	2.79338	0.00234648	0.0193541
ENSG00000159882	ZNF230	-0.268976	3.30073	0.00234773	0.0193541
ENSG00000064490	RFXANK	0.174329	4.99412	0.00236291	0.0194561
ENSG00000163624	CDS1	-0.386041	2.10535	0.00236344	0.0194561
ENSG00000139433	GLTP	0.131056	5.50286	0.00237004	0.0194966
ENSG00000198954	KIF1BP	0.125452	5.52977	0.00237772	0.0195458
ENSG00000081320	STK17B	-0.123989	5.98556	0.00240058	0.0197197
ENSG00000168899	VAMP5	0.281617	4.53804	0.00240227	0.0197197
ENSG00000023902	PLEKHO1	0.14705	5.34509	0.00241581	0.0198168
ENSG00000108510	MED13	-0.137105	6.59344	0.00242013	0.0198382
ENSG00000100393	EP300	-0.173451	6.48916	0.00242627	0.0198745
ENSG00000116574	RHOU	-0.166631	5.32256	0.00243087	0.0198981
ENSG00000187608	ISG15	-0.174425	5.83973	0.00244373	0.0199893
ENSG00000124541	RRP36	0.136455	5.46357	0.00245878	0.0200983
ENSG00000071859	FAM50A	0.115429	6.93877	0.00247367	0.0202057
ENSG00000160307	S100B	0.195909	7.79619	0.00247807	0.0202274
ENSG00000143437	ARNT	-0.12966	5.98018	0.00247998	0.0202288
ENSG00000243449	C4orf48	0.340736	3.69015	0.0024993	0.020372
ENSG00000144468	RHBDD1	-0.168418	4.69704	0.00251209	0.0204619
ENSG00000116584	ARHGEF2	0.110562	6.97289	0.00253401	0.020626
ENSG00000164096	C4orf3	0.134755	7.20984	0.00253588	0.0206267
ENSG00000108691	CCL2	0.141547	7.22765	0.00254113	0.0206549
ENSG00000027847	B4GALT7	0.130905	5.60088	0.0025465	0.0206841
ENSG00000048740	CELF2	-0.287383	3.06141	0.002551	0.0207062
ENSG00000135547	HEY2	-0.367815	2.2472	0.00255538	0.0207272
ENSG00000106330	MOSPD3	0.19308	4.80621	0.00255933	0.0207447
ENSG00000172572	PDE3A	-0.289799	3.20582	0.00256188	0.0207508
ENSG00000129932	DOHH	0.193796	4.67152	0.00256636	0.0207726
ENSG00000181104	F2R	0.117037	6.52364	0.00256853	0.0207733
ENSG00000109445	ZNF330	-0.190343	4.65092	0.00257216	0.0207733
ENSG00000164684	ZNF704	-0.189881	5.05243	0.00257308	0.0207733
ENSG00000244462	RBM12	-0.12364	6.22417	0.00257361	0.0207733
ENSG00000166681	BEX3	0.179824	7.06561	0.00258084	0.0208173
ENSG00000112473	SLC39A7	0.109566	7.88882	0.00258348	0.020824
ENSG00000053747	LAMA3	-0.24253	3.37925	0.00258675	0.0208324
ENSG00000180185	FAHD1	0.179703	5.27444	0.00258811	0.0208324
ENSG00000111674	ENO2	0.140502	7.11246	0.00259853	0.0209018
ENSG00000089327	FXYD5	0.132645	7.30837	0.00260955	0.0209758
ENSG00000183098	GPC6	-0.157147	5.49155	0.00262732	0.0211041
ENSG00000240764	PCDHGC5	-0.256377	3.14651	0.00264195	0.021197
ENSG00000069011	PITX1	0.191293	4.79887	0.00264254	0.021197
ENSG00000160932	LY6E	0.144452	5.8769	0.00265904	0.0213146
ENSG00000173575	CHD2	-0.135291	6.6209	0.00266921	0.0213731
ENSG00000167695	FAM57A	0.130458	5.55393	0.00267003	0.0213731
ENSG00000127980	PEX1	-0.162487	5.0203	0.00268411	0.021471
ENSG00000138380	CARF	-0.195483	4.25234	0.00268647	0.0214751
ENSG00000136709	WDR33	-0.124296	6.03244	0.00270131	0.0215788
ENSG00000068724	TTC7A	0.16885	5.13425	0.00270524	0.0215953
ENSG00000224032	EPB41L4A-AS1	0.31747	3.07936	0.0027071	0.0215953
ENSG00000170100	ZNF778	-0.210537	4.4491	0.00271494	0.0216431
ENSG00000089053	ANAPC5	-0.114405	6.87909	0.00271847	0.0216563
ENSG00000198466	ZNF587	-0.208271	4.90816	0.00272773	0.0217151
ENSG00000198700	IPO9	-0.110224	7.51625	0.00273116	0.0217232
ENSG00000180385	EMC3-AS1	-0.270586	3.23146	0.00273249	0.0217232
ENSG00000186566	GPATCH8	-0.129058	6.37765	0.00273436	0.0217232
ENSG00000135862	LAMC1	-0.103813	9.17476	0.00273908	0.0217458
ENSG00000125877	ITPA	0.182291	5.77894	0.00275636	0.0218569
ENSG00000160214	RRP1	0.140005	5.51473	0.00275684	0.0218569
ENSG00000141179	PCTP	0.184821	4.10352	0.00276368	0.0218817
ENSG00000132274	TRIM22	-0.189997	4.14447	0.00276374	0.0218817
ENSG00000107021	TBC1D13	0.119928	6.25493	0.00276707	0.0218931
ENSG00000116199	FAM20B	-0.113734	6.51175	0.00278585	0.0220266
ENSG00000112234	FBXL4	-0.164399	4.90045	0.00279072	0.0220501
ENSG00000131462	TUBG1	0.137588	6.49489	0.0028023	0.0221265
ENSG00000078618	NRDC	-0.107264	7.88023	0.00281574	0.0222176
ENSG00000118257	NRP2	-0.0972914	8.50561	0.00283537	0.0223572
ENSG00000166436	TRIM66	-0.322161	3.13226	0.0028385	0.0223667
ENSG00000196417	ZNF765	-0.196012	4.0022	0.00285826	0.0225071
ENSG00000205544	TMEM256	0.369607	2.15992	0.00287824	0.0226491
ENSG00000160299	PCNT	-0.147237	7.38923	0.00288695	0.0227022
ENSG00000213024	NUP62	0.109803	7.20733	0.00288972	0.0227086
ENSG00000048991	R3HDM1	-0.142696	5.86379	0.00289877	0.0227539
ENSG00000182087	TMEM259	0.123163	7.83261	0.00289941	0.0227539
ENSG00000144597	EAF1	-0.171873	4.42237	0.00290642	0.022791
ENSG00000127329	PTPRB	0.194062	4.77692	0.00290807	0.022791
ENSG00000159459	UBR1	-0.116943	6.15181	0.0029192	0.0228534
ENSG00000173064	HECTD4	-0.211983	5.3913	0.00291997	0.0228534
ENSG00000071655	MBD3	0.118641	7.1998	0.00293472	0.0229487
ENSG00000149968	MMP3	0.328066	2.47508	0.00293611	0.0229487
ENSG00000130023	ERMARD	-0.167798	4.5542	0.00294574	0.0230085
ENSG00000133398	MED10	0.162939	5.61668	0.00295022	0.023028
ENSG00000100644	HIF1A	-0.0968452	9.54578	0.00295902	0.0230753
ENSG00000067221	STOML1	0.158096	4.60172	0.00296026	0.0230753
ENSG00000185024	BRF1	0.16621	5.17097	0.00296642	0.0230931
ENSG00000244754	N4BP2L2	-0.197649	5.94522	0.00296653	0.0230931
ENSG00000164713	BRI3	0.137693	7.28383	0.00297571	0.0231254
ENSG00000184470	TXNRD2	0.178366	4.65438	0.00297654	0.0231254
ENSG00000121005	CRISPLD1	-0.188998	4.27818	0.00297665	0.0231254
ENSG00000100345	MYH9	-0.124112	9.99123	0.00298123	0.0231455
ENSG00000090339	ICAM1	0.2321	4.20969	0.0029894	0.0231917
ENSG00000184445	KNTC1	-0.17045	6.13781	0.00299283	0.0231917
ENSG00000104823	ECH1	0.149779	5.72375	0.00299318	0.0231917
ENSG00000214022	REPIN1	0.113176	7.39588	0.00300501	0.0232678
ENSG00000126267	COX6B1	0.171012	6.48987	0.00300977	0.0232796
ENSG00000137076	TLN1	-0.130401	8.80977	0.00301111	0.0232796
ENSG00000269858	EGLN2	-0.337207	3.31746	0.00301257	0.0232796
ENSG00000185361	TNFAIP8L1	0.210693	4.29298	0.00302812	0.0233842
ENSG00000185340	GAS2L1	0.149401	5.65318	0.00303274	0.0234044
ENSG00000112531	QKI	-0.0874122	9.44605	0.0030398	0.0234433
ENSG00000163661	PTX3	0.168356	4.79592	0.00304347	0.0234559
ENSG00000196781	TLE1	0.135399	6.16661	0.00306033	0.0235703
ENSG00000149428	HYOU1	0.0970393	8.36103	0.00306702	0.0235898
ENSG00000174903	RAB1B	0.11614	6.23955	0.00306729	0.0235898
ENSG00000143384	MCL1	-0.0954262	8.65447	0.00307079	0.0235898
ENSG00000198796	ALPK2	-0.169533	6.57244	0.00307101	0.0235898
ENSG00000056558	TRAF1	0.114959	5.68284	0.00307465	0.0236022
ENSG00000172057	ORMDL3	0.140222	5.34322	0.00307689	0.0236038
ENSG00000123144	TRIR	0.170076	7.26636	0.00308546	0.0236538
ENSG00000054598	FOXC1	0.15952	5.25268	0.00309851	0.0237382
ENSG00000146197	SCUBE3	-0.124315	5.6401	0.00311327	0.0238355
ENSG00000063978	RNF4	0.103453	6.70765	0.00311719	0.0238469
ENSG00000204237	OXLD1	0.209616	4.22238	0.0031201	0.0238469
ENSG00000108387	SEPT4	0.160313	4.98938	0.00312093	0.0238469
ENSG00000102977	ACD	0.116585	6.09593	0.0031249	0.0238615
ENSG00000163697	APBB2	-0.175027	5.43076	0.00313477	0.0239212
ENSG00000067798	NAV3	-0.357163	2.65503	0.00314226	0.0239626
ENSG00000163950	SLBP	0.123051	6.42124	0.0031447	0.0239654
ENSG00000184898	RBM43	-0.204764	3.94055	0.00316062	0.0240709
ENSG00000167671	UBXN6	0.119451	7.16918	0.00316795	0.0241109
ENSG00000125148	MT2A	0.131864	9.07045	0.00317147	0.0241219
ENSG00000103653	CSK	0.114814	6.63696	0.00317688	0.0241472
ENSG00000182973	CNOT10	0.158794	4.87083	0.00318032	0.0241541
ENSG00000164167	LSM6	0.247296	4.00322	0.00318196	0.0241541
ENSG00000153936	HS2ST1	-0.10597	6.83293	0.00319282	0.024203
ENSG00000105379	ETFB	0.191052	4.78915	0.00319293	0.024203
ENSG00000198677	TTC37	-0.11699	7.44798	0.00319466	0.024203
ENSG00000187653	TMSB4XP8	0.220335	5.19937	0.00319779	0.0242109
ENSG00000184949	FAM227A	-0.507346	1.81233	0.00321371	0.0243008
ENSG00000082258	CCNT2	-0.170668	5.54041	0.00321385	0.0243008
ENSG00000049860	HEXB	0.105596	8.56703	0.00323416	0.0244384
ENSG00000090857	PDPR	-0.137061	7.47165	0.00326245	0.0246362
ENSG00000106804	C5	-0.1751	5.45694	0.00327144	0.024688
ENSG00000181019	NQO1	0.128138	9.12004	0.00327436	0.024694
ENSG00000134250	NOTCH2	-0.139609	7.982	0.00328106	0.0247284
ENSG00000112144	ICK	-0.112382	6.61237	0.00328559	0.0247465
ENSG00000188428	BLOC1S5	0.198625	3.80864	0.00329339	0.0247892
ENSG00000131023	LATS1	-0.153981	5.68826	0.00331425	0.0249164
ENSG00000141959	PFKL	0.114383	8.94096	0.0033146	0.0249164
ENSG00000137404	NRM	0.135359	5.94083	0.00332039	0.0249365
ENSG00000089154	GCN1	-0.126262	7.03353	0.00332157	0.0249365
ENSG00000129071	MBD4	-0.153249	5.48383	0.0033249	0.0249453
ENSG00000157657	ZNF618	-0.153945	5.62345	0.0033284	0.0249554
ENSG00000118276	B4GALT6	-0.13467	5.35064	0.00333669	0.0249943
ENSG00000257704	INAFM1	0.193922	4.96468	0.00333866	0.0249943
ENSG00000013016	EHD3	-0.121031	5.76812	0.00334004	0.0249943
ENSG00000116127	ALMS1	-0.232491	5.29604	0.00334473	0.0250132
ENSG00000169032	MAP2K1	0.112312	6.57641	0.00334786	0.0250205
ENSG00000103187	COTL1	0.119141	7.84456	0.00335183	0.0250341
ENSG00000142002	DPP9	0.107023	7.16279	0.00337036	0.0251563
ENSG00000197858	GPAA1	0.128592	7.45378	0.00337419	0.0251686
ENSG00000237004	ZNRF2P1	0.382757	2.36375	0.00338553	0.025237
ENSG00000102007	PLP2	0.105519	7.42789	0.00338918	0.025248
ENSG00000134815	DHX34	0.176681	4.99644	0.00339669	0.0252877
ENSG00000101152	DNAJC5	0.103622	7.43583	0.00341186	0.0253843
ENSG00000176438	SYNE3	0.241109	3.32584	0.00343687	0.025554
ENSG00000170581	STAT2	-0.178178	6.77338	0.00344428	0.0255774
ENSG00000285589		-0.371278	2.98381	0.00344443	0.0255774
ENSG00000137941	TTLL7	-0.170739	6.44479	0.00346263	0.0256961
ENSG00000064601	CTSA	0.110434	8.152	0.00346824	0.0257213
ENSG00000129173	E2F8	-0.179669	4.42175	0.00347177	0.025731
ENSG00000174839	DENND6A	-0.112833	5.95941	0.00348206	0.0257908
ENSG00000138685	FGF2	-0.116899	5.90418	0.00351423	0.0260125
ENSG00000253352	TUG1	-0.139593	7.0258	0.00353338	0.0261376
ENSG00000235173	HGH1	0.170495	4.61925	0.00354501	0.0262069
ENSG00000081019	RSBN1	-0.121871	5.43444	0.00354958	0.0262239
ENSG00000125676	THOC2	-0.158022	6.705	0.00356088	0.0262812
ENSG00000204673	AKT1S1	0.123315	7.19405	0.00356186	0.0262812
ENSG00000111775	COX6A1	0.237138	3.77792	0.00356702	0.0262931
ENSG00000127922	SEM1	0.157766	6.6356	0.00356801	0.0262931
ENSG00000130511	SSBP4	0.12694	6.07596	0.00358603	0.0264091
ENSG00000101182	PSMA7	0.135639	8.08935	0.00359151	0.0264327
ENSG00000117543	DPH5	0.190007	4.03613	0.00359829	0.0264641
ENSG00000197498	RPF2	0.132014	5.53097	0.00360034	0.0264641
ENSG00000074964	ARHGEF10L	0.118842	6.15411	0.00360588	0.0264881
ENSG00000078177	N4BP2	-0.255155	3.73707	0.00362302	0.0265971
ENSG00000140332	TLE3	0.114577	6.63018	0.00364191	0.0267189
ENSG00000167978	SRRM2	-0.244502	9.93222	0.00364512	0.0267255
ENSG00000111266	DUSP16	-0.199157	3.84366	0.00364911	0.0267379
ENSG00000253305	PCDHGB6	-0.172896	4.46689	0.00365638	0.0267579
ENSG00000167555	ZNF528	-0.238699	4.26377	0.00365645	0.0267579
ENSG00000067369	TP53BP1	-0.110782	7.02226	0.00366693	0.0268176
ENSG00000102119	EMD	0.113698	6.29208	0.00367847	0.026885
ENSG00000179954	SSC5D	-0.189656	6.59829	0.00369522	0.0269904
ENSG00000197386	HTT	-0.153891	7.14596	0.00373119	0.027236
ENSG00000121897	LIAS	-0.279785	3.16983	0.00374188	0.027296
ENSG00000115363	EVA1A	0.120726	7.08917	0.00374411	0.027296
ENSG00000064995	TAF11	0.169106	4.77197	0.00374785	0.0273061
ENSG00000171148	TADA3	0.115381	6.8451	0.00377216	0.027466
ENSG00000130349	C6orf203	0.227362	3.41421	0.00377695	0.0274836
ENSG00000157680	DGKI	-0.275533	3.3637	0.00378902	0.0275541
ENSG00000154188	ANGPT1	-0.148532	6.29925	0.00380348	0.0276419
ENSG00000091513	TF	-0.378202	2.4523	0.00380619	0.0276443
ENSG00000196642	RABL6	0.108133	7.6299	0.00383973	0.0278704
ENSG00000105778	AVL9	-0.131563	6.14038	0.00386125	0.0280009
ENSG00000154305	MIA3	-0.134113	6.65044	0.00386252	0.0280009
ENSG00000101160	CTSZ	0.11827	7.92746	0.00387303	0.0280595
ENSG00000116209	TMEM59	0.111548	8.32402	0.00390639	0.0282781
ENSG00000146112	PPP1R18	-0.089878	7.80748	0.00390808	0.0282781
ENSG00000180879	SSR4	0.133333	6.79893	0.00391778	0.0283306
ENSG00000170312	CDK1	0.11335	6.85648	0.00392792	0.0283863
ENSG00000196072	BLOC1S2	0.174026	4.54499	0.00393301	0.0284054
ENSG00000072506	HSD17B10	0.141572	6.07244	0.00393707	0.028417
ENSG00000187098	MITF	-0.150087	5.47568	0.00394692	0.0284704
ENSG00000259768		-0.216248	3.83354	0.00396035	0.0285471
ENSG00000180891	CUEDC1	0.125028	6.51644	0.00396295	0.0285471
ENSG00000055163	CYFIP2	-0.38599	2.12256	0.00396494	0.0285471
ENSG00000176058	TPRN	0.199382	4.57847	0.00397318	0.0285651
ENSG00000176946	THAP4	0.128342	5.5598	0.00397444	0.0285651
ENSG00000257621	PSMA3-AS1	-0.257755	4.77459	0.00397484	0.0285651
ENSG00000140995	DEF8	0.11348	6.58501	0.00397884	0.0285698
ENSG00000164944	VIRMA	-0.111357	6.24851	0.00398042	0.0285698
ENSG00000168795	ZBTB5	-0.15227	4.58383	0.00400481	0.0287212
ENSG00000213066	FGFR1OP	-0.183213	4.46236	0.00400645	0.0287212
ENSG00000084207	GSTP1	0.145742	7.31388	0.00400972	0.0287268
ENSG00000144591	GMPPA	0.110782	6.08301	0.0040154	0.0287498
ENSG00000182621	PLCB1	-0.126516	5.87429	0.00404182	0.0289211
ENSG00000198728	LDB1	0.146948	6.21306	0.00404479	0.0289245
ENSG00000115594	IL1R1	-0.177198	4.53179	0.00405829	0.0290032
ENSG00000198937	CCDC167	0.248932	4.12017	0.0040667	0.0290368
ENSG00000172428	COPS9	0.256452	4.81987	0.00406801	0.0290368
ENSG00000135720	DYNC1LI2	-0.117257	8.30024	0.00407709	0.0290838
ENSG00000145246	ATP10D	-0.122866	5.89878	0.00408307	0.0291085
ENSG00000206530	CFAP44	-0.259183	3.92883	0.00409269	0.0291592
ENSG00000181222	POLR2A	-0.133276	7.9633	0.00409583	0.0291636
ENSG00000166526	ZNF3	-0.161806	5.00166	0.00409901	0.0291668
ENSG00000153201	RANBP2	-0.122751	7.0607	0.00410297	0.0291668
ENSG00000112651	MRPL2	0.164668	4.65823	0.00410572	0.0291668
ENSG00000251562	MALAT1	-0.326645	9.60903	0.00410634	0.0291668
ENSG00000072415	MPP5	-0.152763	4.81107	0.00411532	0.0291956
ENSG00000105618	PRPF31	0.11802	5.65684	0.00411542	0.0291956
ENSG00000083817	ZNF416	-0.291744	2.71681	0.00412105	0.0292131
ENSG00000198836	OPA1	-0.142063	6.37794	0.00412293	0.0292131
ENSG00000070756	PABPC1	-0.0819117	9.20434	0.00412846	0.0292344
ENSG00000137824	RMDN3	0.131546	5.83315	0.00413724	0.0292483
ENSG00000151694	ADAM17	-0.115738	6.08182	0.00413797	0.0292483
ENSG00000164180	TMEM161B	-0.148944	5.16517	0.00414208	0.0292483
ENSG00000136160	EDNRB	-0.131872	6.23893	0.00414296	0.0292483
ENSG00000143575	HAX1	0.160958	5.97706	0.00414303	0.0292483
ENSG00000131931	THAP1	0.193145	3.85742	0.00415168	0.0292916
ENSG00000171119	NRTN	0.282946	3.16715	0.00415539	0.0292999
ENSG00000104522	TSTA3	0.160891	5.17598	0.00418606	0.0294982
ENSG00000186350	RXRA	0.10039	7.06779	0.00418873	0.0294992
ENSG00000132780	NASP	-0.122438	8.30771	0.00419418	0.0295196
ENSG00000239672	NME1	0.245644	4.22153	0.00420249	0.0295602
ENSG00000104133	SPG11	-0.139096	6.44521	0.0042064	0.0295697
ENSG00000148229	POLE3	0.104141	6.95169	0.00421423	0.0296068
ENSG00000138434	ITPRID2	-0.0884826	8.28972	0.00422061	0.0296337
ENSG00000179454	KLHL28	-0.251918	3.35507	0.00423557	0.0297207
ENSG00000113161	HMGCR	-0.115183	6.39689	0.00424334	0.0297572
ENSG00000171634	BPTF	-0.158206	6.41788	0.00425327	0.0298088
ENSG00000175764	TTLL11	0.242129	3.27722	0.00426413	0.0298523
ENSG00000105865	DUS4L	-0.234455	3.29027	0.00426461	0.0298523
ENSG00000134294	SLC38A2	-0.0953288	9.26886	0.00428662	0.0299882
ENSG00000104870	FCGRT	0.15607	5.68443	0.00430079	0.0300692
ENSG00000126457	PRMT1	0.108961	6.94308	0.00430508	0.0300811
ENSG00000120656	TAF12	0.156212	4.84522	0.00430856	0.0300844
ENSG00000164611	PTTG1	0.14322	6.9092	0.00431074	0.0300844
ENSG00000158747	NBL1	0.176752	4.64247	0.00434245	0.0302875
ENSG00000134532	SOX5	-0.203027	4.64039	0.00436185	0.0304045
ENSG00000124160	NCOA5	0.114863	5.92292	0.00436774	0.0304273
ENSG00000177200	CHD9	-0.147147	7.1628	0.00437275	0.0304439
ENSG00000127445	PIN1	0.134256	6.23901	0.00437967	0.0304738
ENSG00000135679	MDM2	-0.151187	4.93179	0.00439667	0.0305737
ENSG00000197299	BLM	-0.146236	4.69522	0.00440127	0.0305874
ENSG00000164176	EDIL3	-0.0957025	9.92195	0.0044073	0.0306109
ENSG00000141646	SMAD4	0.105338	6.58438	0.00442331	0.0307029
ENSG00000273604	EPOP	0.20686	4.12309	0.00442583	0.0307029
ENSG00000228327		-0.407523	2.14556	0.00443417	0.0307423
ENSG00000182173	TSEN54	0.225088	4.28428	0.00447124	0.0309808
ENSG00000100284	TOM1	0.144605	5.06996	0.00447815	0.0310102
ENSG00000164306	PRIMPOL	-0.150408	4.52487	0.00448566	0.0310437
ENSG00000136147	PHF11	-0.214133	3.93102	0.00449133	0.0310644
ENSG00000158457	TSPAN33	0.200775	3.74252	0.0044964	0.031067
ENSG00000178307	TMEM11	0.170782	4.62463	0.00449707	0.031067
ENSG00000101752	MIB1	-0.118032	7.1774	0.00450925	0.0311326
ENSG00000204498	NFKBIL1	0.207169	3.83792	0.00452277	0.0312074
ENSG00000115364	MRPL19	-0.148857	5.54507	0.00453517	0.0312743
ENSG00000124172	ATP5F1E	0.171726	6.71294	0.00457349	0.0314824
ENSG00000136051	WASHC4	-0.121886	6.50083	0.00457418	0.0314824
ENSG00000145907	G3BP1	-0.0871796	8.15788	0.0045759	0.0314824
ENSG00000158246	TENT5B	-0.190919	4.51703	0.0045762	0.0314824
ENSG00000126062	TMEM115	0.118813	5.78872	0.0045795	0.0314864
ENSG00000099341	PSMD8	0.12313	7.48109	0.00458669	0.0315172
ENSG00000158792	SPATA2L	0.234654	3.64377	0.00460121	0.0315966
ENSG00000083067	TRPM3	-0.221091	3.77893	0.00460369	0.0315966
ENSG00000012211	PRICKLE3	0.219231	3.60557	0.00461623	0.0316639
ENSG00000125352	RNF113A	0.198914	3.83309	0.00462232	0.031687
ENSG00000010818	HIVEP2	-0.140514	5.36603	0.00465402	0.0318707
ENSG00000188186	LAMTOR4	0.175903	5.60001	0.00465463	0.0318707
ENSG00000103811	CTSH	0.160051	4.67814	0.00465848	0.0318783
ENSG00000099849	RASSF7	0.299193	3.30182	0.00467605	0.0319797
ENSG00000172687	ZNF738	-0.272822	2.8731	0.00468328	0.0319927
ENSG00000149541	B3GAT3	0.144916	5.36345	0.00468348	0.0319927
ENSG00000081803	CADPS2	-0.15919	5.77987	0.00470085	0.0320925
ENSG00000143669	LYST	-0.142841	6.82323	0.00472444	0.0322346
ENSG00000167543	TP53I13	0.152812	5.89542	0.00473667	0.03229
ENSG00000135636	DYSF	-0.288209	2.67446	0.00473813	0.03229
ENSG00000151025	GPR158	-0.120487	6.33465	0.00474807	0.0323222
ENSG00000149657	LSM14B	0.103017	6.53924	0.00475024	0.0323222
ENSG00000214548	MEG3	-0.27917	8.85533	0.00475121	0.0323222
ENSG00000116580	GON4L	-0.156498	5.42458	0.00476354	0.032387
ENSG00000166483	WEE1	-0.103339	6.24327	0.00478169	0.0324914
ENSG00000213799	ZNF845	-0.21261	3.90896	0.0047945	0.0325593
ENSG00000198569	SLC34A3	-0.463798	2.29107	0.00480218	0.0325925
ENSG00000158526	TSR2	0.112676	6.20974	0.00482125	0.032687
ENSG00000124299	PEPD	0.114316	6.54455	0.00482175	0.032687
ENSG00000108654	DDX5	-0.0924814	9.34809	0.00483725	0.032773
ENSG00000171314	PGAM1	0.113804	6.6258	0.00484881	0.032832
ENSG00000250479	CHCHD10	0.252358	3.31334	0.00485975	0.0328869
ENSG00000245532	NEAT1	-0.277966	10.029	0.00486792	0.032923
ENSG00000140961	OSGIN1	0.311812	3.02096	0.00487846	0.0329751
ENSG00000205746		-0.408349	1.9846	0.0048876	0.0330176
ENSG00000143771	CNIH4	0.156537	5.91582	0.0048968	0.033046
ENSG00000215712	TMEM242	0.194227	3.96403	0.0048975	0.033046
ENSG00000034152	MAP2K3	0.141937	5.10787	0.00490793	0.0330971
ENSG00000021762	OSBPL5	0.113749	6.52032	0.00491841	0.0331485
ENSG00000203950	RTL8A	0.150142	6.05974	0.0049617	0.0334209
ENSG00000072778	ACADVL	0.0930371	8.92849	0.00497642	0.0335006
ENSG00000110497	AMBRA1	-0.164953	4.88746	0.00499577	0.0336113
ENSG00000149600	COMMD7	0.165793	4.95765	0.00500054	0.0336239
ENSG00000038532	CLEC16A	-0.131447	5.42926	0.00500563	0.0336386
ENSG00000183722	LHFPL6	0.132747	6.25092	0.00501603	0.033689
ENSG00000143569	UBAP2L	-0.103064	8.14876	0.00503006	0.0337571
ENSG00000234745	HLA-B	0.110584	10.9011	0.00503198	0.0337571
ENSG00000091879	ANGPT2	-0.120922	7.86534	0.00503882	0.0337834
ENSG00000246985	SOCS2-AS1	-0.247929	3.41356	0.00505535	0.0338746
ENSG00000065150	IPO5	-0.119198	6.94742	0.00506015	0.0338872
ENSG00000135540	NHSL1	-0.137861	5.41764	0.00507294	0.0339515
ENSG00000169554	ZEB2	-0.108117	6.86472	0.00507561	0.0339515
ENSG00000116604	MEF2D	-0.0962627	6.70573	0.00507978	0.0339599
ENSG00000144224	UBXN4	-0.0948895	7.63553	0.00508805	0.0339955
ENSG00000122390	NAA60	0.102813	5.98712	0.00509358	0.0340129
ENSG00000111786	SRSF9	0.140058	6.04926	0.00509967	0.034034
ENSG00000184840	TMED9	0.112424	8.35509	0.00511803	0.0341369
ENSG00000125744	RTN2	0.30407	2.88161	0.00513834	0.0342527
ENSG00000198793	MTOR	-0.132086	7.27438	0.00515698	0.0343441
ENSG00000099949	LZTR1	0.133875	5.23139	0.00516023	0.0343441
ENSG00000080802	CNOT4	-0.14247	5.26961	0.00516094	0.0343441
ENSG00000124942	AHNAK	-0.26131	8.92192	0.00517452	0.0344147
ENSG00000130193	THEM6	0.200991	3.90201	0.0052028	0.034583
ENSG00000167524	RSKR	-0.412334	1.9173	0.00521726	0.0346592
ENSG00000147133	TAF1	-0.160208	6.03453	0.00524967	0.0348537
ENSG00000110888	CAPRIN2	-0.212537	4.58055	0.00525255	0.0348537
ENSG00000155561	NUP205	-0.115582	7.43635	0.00526141	0.0348925
ENSG00000124226	RNF114	0.0942748	7.21838	0.00526883	0.0349218
ENSG00000166225	FRS2	-0.160298	4.91882	0.00529155	0.0350524
ENSG00000130764	LRRC47	0.10566	6.49896	0.00530879	0.0351318
ENSG00000103194	USP10	0.091396	7.20334	0.00530961	0.0351318
ENSG00000107938	EDRF1	-0.211115	4.04296	0.00531344	0.0351371
ENSG00000185963	BICD2	0.109707	6.74518	0.00533609	0.0352555
ENSG00000253729	PRKDC	-0.17911	8.57267	0.00533742	0.0352555
ENSG00000100097	LGALS1	0.152314	9.35302	0.00534864	0.0353095
ENSG00000152661	GJA1	-0.101768	7.4	0.00536282	0.035383
ENSG00000197312	DDI2	-0.155319	5.69389	0.00536644	0.0353868
ENSG00000135245	HILPDA	0.224322	3.9049	0.00538003	0.0354562
ENSG00000164045	CDC25A	-0.195069	4.26426	0.00539118	0.0355095
ENSG00000146938	NLGN4X	-0.110918	6.36835	0.0054045	0.0355771
ENSG00000169715	MT1E	0.155408	4.73474	0.00541578	0.0356311
ENSG00000164647	STEAP1	-0.283273	2.6828	0.00542072	0.0356434
ENSG00000177565	TBL1XR1	-0.113031	6.90905	0.00546442	0.0359104
ENSG00000114650	SCAP	0.111145	6.95813	0.00547814	0.0359801
ENSG00000099995	SF3A1	-0.108652	7.08372	0.00548697	0.0360087
ENSG00000171130	ATP6V0E2	0.123309	5.92919	0.0054887	0.0360087
ENSG00000168894	RNF181	0.173306	4.96333	0.0055109	0.0360962
ENSG00000127124	HIVEP3	-0.140046	5.81879	0.00551181	0.0360962
ENSG00000159921	GNE	-0.141603	5.05559	0.00551348	0.0360962
ENSG00000162819	BROX	-0.104	6.36587	0.00551535	0.0360962
ENSG00000140265	ZSCAN29	-0.155404	5.19695	0.00552222	0.0360962
ENSG00000121766	ZCCHC17	0.117895	5.82165	0.0055281	0.0360962
ENSG00000223496	EXOSC6	0.111853	6.61573	0.00553004	0.0360962
ENSG00000142669	SH3BGRL3	0.125066	7.59523	0.00553016	0.0360962
ENSG00000168944	CEP120	-0.124121	5.64808	0.00553156	0.0360962
ENSG00000154832	CXXC1	0.114197	6.30835	0.00553315	0.0360962
ENSG00000008988	RPS20	0.158494	8.19256	0.00556465	0.0362812
ENSG00000136492	BRIP1	-0.150354	5.42402	0.00557036	0.0362902
ENSG00000155657	TTN	-0.329348	2.59929	0.00557228	0.0362902
ENSG00000142507	PSMB6	0.159874	6.38345	0.00558224	0.0363245
ENSG00000147155	EBP	0.19025	4.29751	0.00558381	0.0363245
ENSG00000173542	MOB1B	-0.16835	5.57304	0.00559392	0.0363699
ENSG00000115649	CNPPD1	0.123135	6.00452	0.00559746	0.0363725
ENSG00000115355	CCDC88A	-0.149252	6.66475	0.00560608	0.0364017
ENSG00000225973	PIGBOS1	0.328603	2.74519	0.00560822	0.0364017
ENSG00000130363	RSPH3	-0.174003	4.61976	0.00561182	0.0364046
ENSG00000005889	ZFX	-0.112741	5.90065	0.00561504	0.0364051
ENSG00000206503	HLA-A	0.124549	10.3247	0.00563393	0.0364957
ENSG00000112773	TENT5A	-0.105489	7.61675	0.0056353	0.0364957
ENSG00000144231	POLR2D	0.137346	5.45246	0.00563957	0.036503
ENSG00000107554	DNMBP	-0.16896	4.43889	0.00564854	0.0365406
ENSG00000142279	WTIP	0.20585	4.44551	0.00565238	0.0365451
ENSG00000135341	MAP3K7	-0.104319	6.23671	0.00565665	0.0365486
ENSG00000074603	DPP8	-0.110404	6.33707	0.00565922	0.0365486
ENSG00000152217	SETBP1	-0.154355	5.42075	0.00566316	0.0365537
ENSG00000107815	TWNK	0.230106	3.74477	0.00569739	0.0367542
ENSG00000115318	LOXL3	0.133272	5.84326	0.00571409	0.0368414
ENSG00000119403	PHF19	0.0987334	7.90872	0.00573774	0.0369733
ENSG00000146267	FAXC	0.14841	4.88709	0.00575062	0.0370358
ENSG00000163617	CCDC191	-0.223072	3.41585	0.00576297	0.0370808
ENSG00000047188	YTHDC2	-0.113472	6.30734	0.005764	0.0370808
ENSG00000171421	MRPL36	0.203103	5.03982	0.00578867	0.0371991
ENSG00000130956	HABP4	0.130052	5.22684	0.00578881	0.0371991
ENSG00000184863	RBM33	-0.137796	6.25353	0.00580457	0.037261
ENSG00000213722	DDAH2	0.164157	4.81015	0.00580487	0.037261
ENSG00000214135		-0.222183	4.1619	0.00581382	0.0372979
ENSG00000109787	KLF3	-0.134256	5.94002	0.00582046	0.0373198
ENSG00000198887	SMC5	-0.118664	7.1317	0.00584753	0.0374727
ENSG00000156804	FBXO32	0.108126	7.3916	0.00585339	0.0374895
ENSG00000115275	MOGS	0.117972	6.18418	0.00587066	0.037564
ENSG00000106829	TLE4	-0.122793	5.544	0.0058715	0.037564
ENSG00000106346	USP42	-0.154597	4.72909	0.00589079	0.0376667
ENSG00000108187	PBLD	-0.311071	2.56279	0.00594079	0.0379364
ENSG00000144724	PTPRG	-0.116817	6.80262	0.00594381	0.0379364
ENSG00000115183	TANC1	-0.102295	7.26029	0.00594462	0.0379364
ENSG00000136877	FPGS	0.0992961	6.47977	0.00594928	0.0379364
ENSG00000197601	FAR1	-0.110941	6.3767	0.00595	0.0379364
ENSG00000204356	NELFE	0.126805	5.93089	0.0059526	0.0379364
ENSG00000110172	CHORDC1	0.148187	5.17636	0.00596106	0.0379694
ENSG00000120733	KDM3B	-0.100468	7.19957	0.00596616	0.0379811
ENSG00000116903	EXOC8	-0.145578	4.57093	0.00597138	0.0379934
ENSG00000109046	WSB1	-0.192618	7.32393	0.00599662	0.0381331
ENSG00000160888	IER2	-0.111518	5.86749	0.00601233	0.0382121
ENSG00000162613	FUBP1	-0.14942	6.74422	0.00601652	0.0382177
ENSG00000100410	PHF5A	0.183694	4.22552	0.00603541	0.0383167
ENSG00000160336	ZNF761	-0.187455	4.40446	0.0060704	0.0385017
ENSG00000104825	NFKBIB	0.131234	4.93541	0.00607118	0.0385017
ENSG00000075568	TMEM131	-0.127603	6.39685	0.00607999	0.0385137
ENSG00000077684	JADE1	-0.121049	5.77065	0.00608566	0.0385137
ENSG00000168994	PXDC1	0.140981	5.4042	0.00608568	0.0385137
ENSG00000103978	TMEM87A	-0.107006	6.26062	0.00608828	0.0385137
ENSG00000197323	TRIM33	-0.111836	6.40302	0.00609585	0.0385137
ENSG00000133706	LARS	-0.101112	7.2837	0.00609588	0.0385137
ENSG00000136295	TTYH3	0.10355	9.01662	0.00609632	0.0385137
ENSG00000113407	TARS	0.0976055	6.93717	0.0061024	0.0385312
ENSG00000121749	TBC1D15	-0.113585	5.71006	0.0061125	0.0385542
ENSG00000146350	TBC1D32	-0.251575	3.32741	0.00611269	0.0385542
ENSG00000078900	TP73	0.257323	3.71133	0.00614227	0.0387197
ENSG00000175322	ZNF519	-0.176616	3.9561	0.00615457	0.0387761
ENSG00000277972	CISD3	0.207607	4.64587	0.00616765	0.0388374
ENSG00000188529	SRSF10	-0.120591	7.53227	0.00619466	0.0389864
ENSG00000141441	GAREM1	-0.277738	3.45187	0.0062063	0.0390384
ENSG00000130775	THEMIS2	-0.260507	3.25755	0.00621699	0.0390719
ENSG00000160993	ALKBH4	0.191032	3.90488	0.00621836	0.0390719
ENSG00000123545	NDUFAF4	0.179496	3.89354	0.00624241	0.0392018
ENSG00000031698	SARS	0.108608	7.32781	0.00626593	0.0393282
ENSG00000006015	REX1BD	0.144543	5.63432	0.0062718	0.0393438
ENSG00000162849	KIF26B	-0.196863	3.72684	0.00630968	0.03956
ENSG00000108506	INTS2	-0.17436	4.89582	0.00633181	0.0396773
ENSG00000023516	AKAP11	-0.156393	6.3745	0.00633884	0.0396999
ENSG00000163125	RPRD2	-0.121425	6.28181	0.00636085	0.0398163
ENSG00000166311	SMPD1	0.111549	7.2316	0.00636816	0.039832
ENSG00000270170	NCBP2-AS2	0.184106	4.19468	0.00637086	0.039832
ENSG00000142534	RPS11	0.16002	8.73886	0.00637367	0.039832
ENSG00000039319	ZFYVE16	-0.112604	6.54452	0.0063849	0.0398807
ENSG00000114395	CYB561D2	0.211198	3.5787	0.00639297	0.0399096
ENSG00000070444	MNT	-0.17398	5.43983	0.00639688	0.0399125
ENSG00000091157	WDR7	-0.141303	5.43073	0.00640967	0.0399709
ENSG00000107957	SH3PXD2A	-0.125038	6.28938	0.00643871	0.0401304
ENSG00000107863	ARHGAP21	-0.122812	7.76465	0.00645435	0.0402063
ENSG00000103423	DNAJA3	0.0958134	6.39166	0.00648146	0.0403534
ENSG00000105497	ZNF175	-0.177949	3.94016	0.00650296	0.0404656
ENSG00000205542	TMSB4X	0.17014	10.6342	0.00650699	0.0404689
ENSG00000196950	SLC39A10	-0.132721	5.72051	0.00651252	0.0404718
ENSG00000117620	SLC35A3	-0.149114	5.27944	0.00651443	0.0404718
ENSG00000280239		-0.410472	2.37951	0.0065202	0.040486
ENSG00000142327	RNPEPL1	0.0997025	6.38656	0.00653134	0.0405335
ENSG00000111530	CAND1	-0.102796	7.17881	0.00654543	0.0405964
ENSG00000161980	POLR3K	0.263935	3.332	0.00654849	0.0405964
ENSG00000138738	PRDM5	-0.250172	3.73847	0.00655229	0.0405983
ENSG00000107262	BAG1	0.149397	4.79617	0.00656466	0.0406532
ENSG00000070495	JMJD6	0.126534	5.03823	0.00657394	0.0406543
ENSG00000101868	POLA1	-0.110511	6.25119	0.00657497	0.0406543
ENSG00000188643	S100A16	0.14679	7.68145	0.00657535	0.0406543
ENSG00000157107	FCHO2	-0.156477	5.51444	0.00658917	0.0407181
ENSG00000112249	ASCC3	-0.132419	6.22618	0.00660527	0.0407871
ENSG00000251369	ZNF550	-0.173049	4.08072	0.00661031	0.0407871
ENSG00000145476	CYP4V2	-0.144467	5.37754	0.00661089	0.0407871
ENSG00000114767	RRP9	0.153789	4.94385	0.00662	0.0408038
ENSG00000198538	ZNF28	-0.172275	4.2521	0.00662064	0.0408038
ENSG00000121067	SPOP	0.126981	5.75277	0.00669123	0.041217
ENSG00000167193	CRK	0.0931435	6.85733	0.00669971	0.0412473
ENSG00000119321	FKBP15	-0.101064	6.54946	0.00675426	0.0415322
ENSG00000179295	PTPN11	-0.11639	6.99811	0.00675426	0.0415322
ENSG00000132466	ANKRD17	-0.122505	6.93905	0.00675672	0.0415322
ENSG00000175073	VCPIP1	-0.136128	5.42316	0.00678282	0.0416705
ENSG00000146676	PURB	-0.114807	7.59918	0.00679854	0.041745
ENSG00000070476	ZXDC	-0.132485	5.12818	0.00681876	0.041847
ENSG00000100029	PES1	0.110428	6.01749	0.00684854	0.0420075
ENSG00000255248	MIR100HG	-0.146175	4.98836	0.00685757	0.0420406
ENSG00000164434	FABP7	0.197438	6.10446	0.00686486	0.0420631
ENSG00000197021	CXorf40B	0.179127	4.24792	0.00687264	0.0420885
ENSG00000111669	TPI1	0.135066	9.23088	0.0068807	0.0421157
ENSG00000147119	CHST7	0.198659	3.85086	0.00689755	0.0421965
ENSG00000164323	CFAP97	-0.114224	6.30158	0.00690649	0.042229
ENSG00000166289	PLEKHF1	-0.174974	3.94218	0.00692003	0.0422895
ENSG00000104142	VPS18	0.109662	5.9085	0.00692522	0.0422989
ENSG00000169242	EFNA1	-0.198914	4.17201	0.00694455	0.0423946
ENSG00000134333	LDHA	0.0944892	10.4434	0.0069499	0.042405
ENSG00000153574	RPIA	0.192771	3.9719	0.00696348	0.0424655
ENSG00000151657	KIN	0.249902	3.08114	0.00697026	0.0424845
ENSG00000080546	SESN1	-0.282429	3.17962	0.00697648	0.0425001
ENSG00000159128	IFNGR2	0.119413	5.45673	0.00698098	0.0425052
ENSG00000100461	RBM23	0.101027	6.16013	0.0070099	0.0426589
ENSG00000064989	CALCRL	-0.188642	4.14725	0.0070193	0.0426937
ENSG00000238227	TMEM250	0.0960003	6.6127	0.00702547	0.0427052
ENSG00000113742	CPEB4	-0.155919	5.24037	0.00702883	0.0427052
ENSG00000159388	BTG2	-0.415611	2.13337	0.00703362	0.0427052
ENSG00000043093	DCUN1D1	-0.10981	6.30192	0.00703847	0.0427052
ENSG00000183864	TOB2	-0.155619	5.27478	0.0070396	0.0427052
ENSG00000271533		-0.386057	1.91698	0.00705834	0.0427965
ENSG00000111540	RAB5B	-0.0948503	6.58538	0.00707115	0.0428518
ENSG00000101191	DIDO1	-0.106844	6.95505	0.00708921	0.0429388
ENSG00000140557	ST8SIA2	0.175243	4.79022	0.00710129	0.0429895
ENSG00000164889	SLC4A2	0.0948901	8.12655	0.00711088	0.0429903
ENSG00000261799		-0.322684	2.48168	0.00711244	0.0429903
ENSG00000163888	CAMK2N2	0.197517	3.95121	0.00711255	0.0429903
ENSG00000129245	FXR2	0.112896	6.06265	0.00712837	0.0430579
ENSG00000172922	RNASEH2C	0.169342	4.84034	0.00713116	0.0430579
ENSG00000178381	ZFAND2A	0.143261	5.06298	0.00716259	0.0432252
ENSG00000103145	HCFC1R1	0.180262	6.30128	0.0071839	0.0433313
ENSG00000103202	NME4	0.157064	6.18262	0.00718866	0.0433375
ENSG00000170291	ELP5	0.166323	5.19312	0.00720372	0.0434057
ENSG00000114374	USP9Y	-0.168898	5.83455	0.00721206	0.0434334
ENSG00000148468	FAM171A1	0.147654	4.40576	0.00722324	0.0434782
ENSG00000105649	RAB3A	-0.355853	2.24696	0.00722768	0.0434823
ENSG00000066739	ATG2B	-0.16652	5.50341	0.00723349	0.0434947
ENSG00000103245	CIAO3	0.153728	4.92129	0.00727764	0.0437375
ENSG00000171914	TLN2	-0.171613	6.09749	0.00729322	0.0438069
ENSG00000130520		0.144081	6.9818	0.00729674	0.0438069
ENSG00000161277	THAP8	0.197556	3.60409	0.00731031	0.0438656
ENSG00000214078	CPNE1	0.098794	6.65889	0.00732775	0.0439305
ENSG00000106400	ZNHIT1	0.111184	6.33898	0.0073287	0.0439305
ENSG00000198680	TUSC1	0.158619	4.95328	0.00735153	0.0440317
ENSG00000185721	DRG1	0.166631	4.94234	0.00735682	0.0440317
ENSG00000119574	ZBTB45	0.173072	4.46156	0.00735931	0.0440317
ENSG00000198873	GRK5	0.2564	3.38649	0.00736076	0.0440317
ENSG00000108518	PFN1	0.127579	9.26865	0.00736866	0.0440562
ENSG00000188641	DPYD	-0.0931885	7.27455	0.00737836	0.0440915
ENSG00000165449	SLC16A9	-0.188452	3.74067	0.00738447	0.0441053
ENSG00000166823	MESP1	0.319822	2.36377	0.007414	0.0442589
ENSG00000170275	CRTAP	0.0825028	8.85908	0.00742731	0.0443155
ENSG00000178409	BEND3	0.217753	3.52376	0.0074511	0.0444346
ENSG00000144369	FAM171B	-0.200058	4.61306	0.0074693	0.0445203
ENSG00000157600	TMEM164	-0.0981368	6.48934	0.00747611	0.044538
ENSG00000125995	ROMO1	0.236298	5.11541	0.0074894	0.0445942
ENSG00000164938	TP53INP1	-0.183751	4.20069	0.0074983	0.0446243
ENSG00000125991	ERGIC3	0.127721	8.28986	0.00750218	0.0446245
ENSG00000135185	TMEM243	0.175836	4.60848	0.00753021	0.0447683
ENSG00000172061	LRRC15	-0.199564	4.03061	0.00756999	0.0449817
ENSG00000157593	SLC35B2	0.0936379	7.18071	0.00757439	0.0449848
ENSG00000047457	CP	-0.182775	5.18049	0.00761335	0.0451931
ENSG00000158966	CACHD1	-0.206375	3.45605	0.00765122	0.0453946
ENSG00000120693	SMAD9	-0.159272	5.17013	0.00770424	0.0456858
ENSG00000168096	ANKS3	0.164747	4.39565	0.00771451	0.0457234
ENSG00000123700	KCNJ2	0.33166	2.42541	0.00772335	0.0457523
ENSG00000087074	PPP1R15A	0.0967956	6.79382	0.00774615	0.0458433
ENSG00000214331		-0.376795	2.83925	0.0077466	0.0458433
ENSG00000204439	C6orf47	0.193878	4.01655	0.00776424	0.0459242
ENSG00000015479	MATR3	-0.30041	2.47365	0.00777489	0.0459503
ENSG00000021574	SPAST	0.151029	4.67439	0.00777883	0.0459503
ENSG00000106261	ZKSCAN1	-0.134808	6.83395	0.00778053	0.0459503
ENSG00000102081	FMR1	-0.0968854	6.35075	0.00779774	0.0460285
ENSG00000088538	DOCK3	-0.23969	3.42857	0.00780209	0.0460308
ENSG00000120800	UTP20	-0.138193	5.10494	0.00783478	0.0461775
ENSG00000163104	SMARCAD1	-0.119858	5.95306	0.00783492	0.0461775
ENSG00000120008	WDR11	-0.109892	5.9335	0.00785747	0.0462817
ENSG00000177954	RPS27	0.138326	7.53281	0.00786058	0.0462817
ENSG00000156831	NSMCE2	0.200883	4.12894	0.00786587	0.0462893
ENSG00000088256	GNA11	0.0953809	7.30943	0.00787698	0.0463312
ENSG00000169217	CD2BP2	0.107727	6.60214	0.00791076	0.0464861
ENSG00000205903	ZNF316	0.111634	6.60534	0.00791133	0.0464861
ENSG00000168002	POLR2G	0.133236	4.95923	0.00791998	0.0465133
ENSG00000154582	ELOC	0.152276	5.92581	0.00795954	0.046722
ENSG00000077454	LRCH4	0.233538	3.65799	0.00798207	0.0468306
ENSG00000163629	PTPN13	-0.141561	5.54757	0.00798895	0.0468472
ENSG00000198938	MT-CO3	0.0820861	11.177	0.00799866	0.0468805
ENSG00000167766	ZNF83	-0.167919	5.99597	0.00800471	0.0468922
ENSG00000001629	ANKIB1	-0.115725	7.25726	0.00802903	0.0470109
ENSG00000054148	PHPT1	0.165548	6.30202	0.00803616	0.0470206
ENSG00000145536	ADAMTS16	-0.134879	5.6297	0.00804048	0.0470206
ENSG00000155760	FZD7	-0.103482	6.31124	0.00804283	0.0470206
ENSG00000104872	PIH1D1	0.128346	5.89958	0.00806308	0.0471122
ENSG00000120688	WBP4	-0.208879	3.9967	0.00806663	0.0471122
ENSG00000121207	LRAT	-0.345054	2.10094	0.00810193	0.0472945
ENSG00000132424	PNISR	-0.176201	7.10323	0.00812071	0.0473803
ENSG00000140937	CDH11	-0.0838723	8.55132	0.00812498	0.0473814
ENSG00000178719	GRINA	0.0891121	7.43805	0.00812924	0.0473815
ENSG00000212719	C17orf51	0.140729	5.03638	0.00813316	0.0473815
ENSG00000161642	ZNF385A	-0.149144	5.14131	0.00815294	0.0474729
ENSG00000031823	RANBP3	0.106376	7.00672	0.0082361	0.0479144
ENSG00000129657	SEC14L1	0.100459	6.79991	0.00823703	0.0479144
ENSG00000130175	PRKCSH	0.07851	9.25764	0.00825799	0.0480123
ENSG00000138080	EMILIN1	0.0951488	7.97638	0.00827949	0.0481011
ENSG00000164896	FASTK	0.116974	6.94798	0.00828157	0.0481011
ENSG00000165733	BMS1	-0.119913	5.57529	0.00829294	0.0481212
[truncated: 9,601 more rows]

## Sheet: DEG - H2O2_RSG vs H2O2 - MIOM1
DE genes in the comparison H2O2_RSG vs. H2O2 in MIO-M1 cells
id	name	logFC	logCPM	PValue	FDR
ENSG00000108821	COL1A1	0.421325	9.36086	3.57695e-41	4.14891e-37
ENSG00000184384	MAML2	0.40786	5.96875	9.55633e-23	5.5422e-19
ENSG00000145536	ADAMTS16	0.330351	5.73477	1.71712e-17	6.63898e-14
ENSG00000120738	EGR1	0.497771	4.58439	2.55927e-17	7.42123e-14
ENSG00000119630	PGF	-0.38528	5.40829	9.50498e-17	2.20496e-13
ENSG00000145555	MYO10	0.263622	8.70316	5.78909e-16	1.11913e-12
ENSG00000118785	SPP1	-0.289706	8.7213	8.07213e-16	1.33755e-12
ENSG00000091879	ANGPT2	-0.317508	7.6523	1.36083e-15	1.97304e-12
ENSG00000145794	MEGF10	0.39081	4.87309	4.08136e-15	5.25996e-12
ENSG00000143126	CELSR2	0.35845	7.83501	2.97712e-14	3.45316e-11
ENSG00000104081	BMF	0.287007	6.01628	1.58365e-13	1.66989e-10
ENSG00000051108	HERPUD1	-0.237289	7.09777	2.64227e-13	2.55398e-10
ENSG00000081189	MEF2C	0.270707	6.1255	2.96588e-13	2.64625e-10
ENSG00000136160	EDNRB	0.274687	6.31472	4.61735e-13	3.82548e-10
ENSG00000020577	SAMD4A	0.345155	5.16384	1.35992e-12	1.05158e-09
ENSG00000137801	THBS1	-0.197179	11.8434	2.31949e-12	1.68148e-09
ENSG00000175899	A2M	-0.284285	6.06368	7.44715e-12	5.08115e-09
ENSG00000137558	PI15	0.263142	6.2166	8.81224e-12	5.67851e-09
ENSG00000150687	PRSS23	-0.210371	9.65759	1.58032e-11	9.64745e-09
ENSG00000114315	HES1	-0.310181	4.91864	2.49679e-11	1.44801e-08
ENSG00000115380	EFEMP1	-0.195456	8.17482	4.0971e-11	2.26297e-08
ENSG00000118523	CCN2	-0.207574	8.02033	4.9596e-11	2.61484e-08
ENSG00000169908	TM4SF1	-0.260908	6.63907	1.07175e-10	5.40489e-08
ENSG00000117139	KDM5B	0.243271	6.18465	1.16007e-10	5.60654e-08
ENSG00000133026	MYH10	0.244923	5.98127	1.49344e-10	6.92896e-08
ENSG00000149591	TAGLN	-0.413187	4.65467	1.58689e-10	7.07935e-08
ENSG00000133019	CHRM3	0.498553	3.41174	4.67261e-10	2.00732e-07
ENSG00000172164	SNTB1	0.294886	4.97665	7.39544e-10	3.06356e-07
ENSG00000060718	COL11A1	0.198639	6.97955	9.29979e-10	3.7196e-07
ENSG00000138771	SHROOM3	0.272824	5.39002	2.44445e-09	9.45107e-07
ENSG00000166341	DCHS1	0.284041	5.68142	2.56577e-09	9.60011e-07
ENSG00000135047	CTSL	-0.211516	8.19562	4.26992e-09	1.54771e-06
ENSG00000128590	DNAJB9	-0.25069	5.44522	9.25092e-09	3.25156e-06
ENSG00000184557	SOCS3	-0.247132	5.19199	9.58559e-09	3.2701e-06
ENSG00000092421	SEMA6A	0.437749	3.55631	1.01621e-08	3.36773e-06
ENSG00000149212	SESN3	0.195318	8.07824	2.21598e-08	7.13976e-06
ENSG00000083857	FAT1	0.259518	7.68093	2.39988e-08	7.5233e-06
ENSG00000112851	ERBIN	0.160566	7.79673	2.99599e-08	9.14486e-06
ENSG00000162591	MEGF6	-0.237449	5.82199	3.12768e-08	9.30205e-06
ENSG00000005108	THSD7A	0.419819	3.77563	4.81218e-08	1.34787e-05
ENSG00000111799	COL12A1	0.259618	7.71207	4.85753e-08	1.34787e-05
ENSG00000118689	FOXO3	0.193063	6.4937	4.88063e-08	1.34787e-05
ENSG00000154175	ABI3BP	-0.174812	7.27215	6.41992e-08	1.73174e-05
ENSG00000151322	NPAS3	0.387403	4.10039	6.64617e-08	1.75202e-05
ENSG00000101680	LAMA1	0.212763	6.55237	7.71201e-08	1.98423e-05
ENSG00000188042	ARL4C	-0.132452	8.69934	7.86917e-08	1.98423e-05
ENSG00000169855	ROBO1	0.220671	7.10385	8.43837e-08	2.08248e-05
ENSG00000131016	AKAP12	0.195762	7.1565	9.93153e-08	2.39991e-05
ENSG00000065526	SPEN	0.231081	7.13628	1.03502e-07	2.45004e-05
ENSG00000148773	MKI67	0.250504	8.46473	1.28351e-07	2.9775e-05
ENSG00000113361	CDH6	0.260627	5.51127	1.53862e-07	3.47073e-05
ENSG00000168542	COL3A1	0.197406	6.43268	1.55598e-07	3.47073e-05
ENSG00000109654	TRIM2	0.17598	7.56028	1.61979e-07	3.5449e-05
ENSG00000169375	SIN3A	0.163054	6.85982	1.86291e-07	4.00147e-05
ENSG00000099204	ABLIM1	0.23882	5.50224	1.9479e-07	4.10795e-05
ENSG00000182326	C1S	-0.226964	5.16468	2.08367e-07	4.31579e-05
ENSG00000127603	MACF1	0.284888	8.96243	2.18193e-07	4.44003e-05
ENSG00000134243	SORT1	0.171981	7.92556	2.26399e-07	4.52759e-05
ENSG00000140443	IGF1R	0.204188	6.50135	2.44716e-07	4.81095e-05
ENSG00000048052	HDAC9	0.203387	6.3595	2.56584e-07	4.9602e-05
ENSG00000117713	ARID1A	0.227597	7.35235	2.72256e-07	5.17688e-05
ENSG00000099282	TSPAN15	-0.277296	5.21219	2.86527e-07	5.36036e-05
ENSG00000126705	AHDC1	0.191489	7.46003	3.02719e-07	5.57339e-05
ENSG00000182168	UNC5C	0.221914	5.48897	3.08241e-07	5.58638e-05
ENSG00000165323	FAT3	0.383275	4.02702	3.17378e-07	5.66349e-05
ENSG00000182095	TNRC18	0.183373	8.61474	3.3884e-07	5.85627e-05
ENSG00000157985	AGAP1	0.243525	5.61753	3.39844e-07	5.85627e-05
ENSG00000151914	DST	0.303437	8.71786	3.47853e-07	5.85627e-05
ENSG00000182621	PLCB1	0.221192	5.92402	3.50796e-07	5.85627e-05
ENSG00000081052	COL4A4	0.309696	4.23495	3.57103e-07	5.85627e-05
ENSG00000164761	TNFRSF11B	-0.310372	5.32298	3.58475e-07	5.85627e-05
ENSG00000054793	ATP9A	0.192253	6.72293	3.7755e-07	6.08223e-05
ENSG00000197535	MYO5A	0.183406	7.62213	4.84219e-07	7.69378e-05
ENSG00000167548	KMT2D	0.316197	6.22103	5.16236e-07	8.05477e-05
ENSG00000086758	HUWE1	0.258072	8.8048	5.20828e-07	8.05477e-05
ENSG00000116962	NID1	0.154127	9.18379	5.36996e-07	8.11364e-05
ENSG00000271503	CCL5	-0.224621	5.68932	5.38624e-07	8.11364e-05
ENSG00000149968	MMP3	-0.59124	2.36057	5.87395e-07	8.73487e-05
ENSG00000011422	PLAUR	-0.216739	6.36124	6.40108e-07	9.39825e-05
ENSG00000163536	SERPINI1	0.243433	5.3758	6.4993e-07	9.42317e-05
ENSG00000136235	GPNMB	0.181418	7.40094	6.99168e-07	0.000100119
ENSG00000187134	AKR1C1	-0.224762	7.58473	7.59689e-07	0.000107459
ENSG00000008441	NFIX	0.140074	9.67053	8.10231e-07	0.000113227
ENSG00000100154	TTC28	0.228073	5.61273	8.2423e-07	0.000113812
ENSG00000183087	GAS6	-0.182107	6.96706	9.43547e-07	0.000128755
ENSG00000110092	CCND1	-0.189186	6.42624	9.88981e-07	0.000133386
ENSG00000150907	FOXO1	0.264865	4.89859	1.00405e-06	0.000133861
ENSG00000143341	HMCN1	0.385829	4.92782	1.0588e-06	0.000139557
ENSG00000105856	HBP1	0.17409	6.44156	1.10853e-06	0.000144072
ENSG00000115884	SDC1	-0.157348	7.43312	1.11789e-06	0.000144072
ENSG00000196549	MME	0.188728	5.64415	1.28253e-06	0.00016314
ENSG00000174705	SH3PXD2B	0.148469	7.54086	1.30132e-06	0.00016314
ENSG00000064393	HIPK2	0.229006	6.38809	1.31182e-06	0.00016314
ENSG00000135540	NHSL1	0.228802	5.46553	1.32211e-06	0.00016314
ENSG00000130589	HELZ2	0.178707	6.24982	1.52604e-06	0.000186322
ENSG00000009413	REV3L	0.176426	6.36212	1.65829e-06	0.000200359
ENSG00000073614	KDM5A	0.194315	6.04902	1.71129e-06	0.000204631
ENSG00000130508	PXDN	0.146731	8.98798	1.99808e-06	0.000234205
ENSG00000117724	CENPF	0.185949	9.01262	1.99899e-06	0.000234205
ENSG00000102317	RBM3	-0.181244	7.29232	2.09148e-06	0.000242591
ENSG00000134321	RSAD2	-0.220397	5.89522	2.28573e-06	0.000262497
ENSG00000163629	PTPN13	0.185809	5.57066	2.33018e-06	0.000264978
ENSG00000105429	MEGF8	0.164965	7.93165	2.41312e-06	0.000270667
ENSG00000078018	MAP2	0.199095	5.6849	2.42688e-06	0.000270667
ENSG00000140945	CDH13	-0.153462	6.83267	2.57386e-06	0.000284326
ENSG00000145358	DDIT4L	0.241859	4.87387	2.80292e-06	0.000305464
ENSG00000187837	HIST1H1C	-0.237182	5.80215	2.83485e-06	0.000305464
ENSG00000163820	FYCO1	0.270085	4.91272	2.84422e-06	0.000305464
ENSG00000248905	FMN1	0.307	4.75644	3.16603e-06	0.000336907
ENSG00000183495	EP400	0.234436	6.0803	3.28149e-06	0.000346018
ENSG00000139718	SETD1B	0.218861	5.82594	3.31774e-06	0.000346688
ENSG00000103257	SLC7A5	0.159664	8.76362	3.71387e-06	0.00038133
ENSG00000167306	MYO5B	0.27097	5.14732	3.715e-06	0.00038133
ENSG00000170776	AKAP13	0.232829	6.68826	3.96157e-06	0.000402763
ENSG00000276107		-0.389053	3.29314	3.99325e-06	0.000402763
ENSG00000173821		0.287891	7.63502	4.17586e-06	0.00041755
ENSG00000154864	PIEZO2	0.258199	4.99476	4.27492e-06	0.000423802
ENSG00000257923	CUX1	0.162334	6.66607	4.39362e-06	0.000431878
ENSG00000154330	PGM5	0.16806	6.07052	4.80633e-06	0.000468476
ENSG00000078687	TNRC6C	0.273719	4.4984	4.99142e-06	0.000482463
ENSG00000115414	FN1	0.204455	9.61851	5.20266e-06	0.000498725
ENSG00000152217	SETBP1	0.207405	5.44902	5.50014e-06	0.000522919
ENSG00000131018	SYNE1	0.291314	6.13912	5.5819e-06	0.000523523
ENSG00000213190	MLLT11	-0.149131	6.87123	5.59677e-06	0.000523523
ENSG00000118058	KMT2A	0.244796	5.83658	6.03864e-06	0.000560337
ENSG00000146197	SCUBE3	0.187055	5.67244	6.43021e-06	0.000591937
ENSG00000123908	AGO2	0.23009	6.2899	6.52966e-06	0.000592179
ENSG00000112182	BACH2	0.572184	2.44442	6.53496e-06	0.000592179
ENSG00000132510	KDM6B	0.209963	6.42739	6.64167e-06	0.000597184
ENSG00000161547	SRSF2	-0.166639	7.20457	8.04027e-06	0.000717378
ENSG00000118515	SGK1	-0.254466	5.1133	8.3255e-06	0.000737156
ENSG00000168209	DDIT4	0.171511	6.43511	8.51252e-06	0.000748005
ENSG00000127481	UBR4	0.267296	7.90186	8.68508e-06	0.00075743
ENSG00000163638	ADAMTS9	0.170244	6.71818	9.12611e-06	0.000789954
ENSG00000178573	MAF	0.149437	6.35103	9.32562e-06	0.000800572
ENSG00000092758	COL9A3	0.206088	5.50515	9.44258e-06	0.000800572
ENSG00000133110	POSTN	0.162253	6.1013	9.45585e-06	0.000800572
ENSG00000162458	FBLIM1	-0.165169	6.4021	1.00577e-05	0.000845354
ENSG00000149295	DRD2	-0.217958	4.76581	1.05399e-05	0.000879516
ENSG00000092621	PHGDH	0.196394	5.32617	1.11279e-05	0.000921943
ENSG00000151388	ADAMTS12	0.194463	5.49516	1.1269e-05	0.000927012
ENSG00000143669	LYST	0.208341	6.85717	1.15961e-05	0.000947206
ENSG00000197386	HTT	0.199529	7.16953	1.21246e-05	0.000983446
ENSG00000183337	BCOR	0.166512	6.62968	1.30731e-05	0.00105302
ENSG00000198198	SZT2	0.23822	6.1922	1.44527e-05	0.00115612
ENSG00000163359	COL6A3	0.386469	4.51865	1.49131e-05	0.00118478
ENSG00000106772	PRUNE2	0.219522	8.2048	1.51157e-05	0.00118543
ENSG00000085662	AKR1B1	-0.184268	9.12871	1.51257e-05	0.00118543
ENSG00000170390	DCLK2	0.217978	5.0206	1.54491e-05	0.00120264
ENSG00000176771	NCKAP5	0.681812	1.87485	1.61896e-05	0.00124244
ENSG00000134531	EMP1	-0.140191	7.88187	1.62396e-05	0.00124244
ENSG00000003096	KLHL13	0.170427	5.93931	1.62976e-05	0.00124244
ENSG00000038427	VCAN	0.196299	8.56099	1.64187e-05	0.00124244
ENSG00000006459	KDM7A	0.339365	4.44814	1.64959e-05	0.00124244
ENSG00000110693	SOX6	0.305947	4.04209	1.67163e-05	0.00124824
ENSG00000166825	ANPEP	-0.160433	6.75428	1.68295e-05	0.00124824
ENSG00000087494	PTHLH	-0.213513	5.70715	1.68957e-05	0.00124824
ENSG00000119522	DENND1A	0.160703	5.73306	1.73554e-05	0.00127409
ENSG00000101335	MYL9	-0.151696	6.99197	1.77775e-05	0.00129155
ENSG00000197892	KIF13B	0.166434	6.23367	1.78161e-05	0.00129155
ENSG00000134909	ARHGAP32	0.173019	6.37755	1.80056e-05	0.00129718
ENSG00000166886	NAB2	0.215372	5.40432	1.86585e-05	0.00133318
ENSG00000128052	KDR	-0.163278	6.14705	1.87351e-05	0.00133318
ENSG00000144136	SLC20A1	-0.133936	8.14873	1.92025e-05	0.00135811
ENSG00000134532	SOX5	0.290888	4.68773	1.99317e-05	0.00140114
ENSG00000102359	SRPX2	-0.179251	5.35318	2.13502e-05	0.00149182
ENSG00000170004	CHD3	0.140968	7.66019	2.1689e-05	0.00150256
ENSG00000148339	SLC25A25	0.181041	5.38431	2.17631e-05	0.00150256
ENSG00000166741	NNMT	-0.200706	5.79878	2.19111e-05	0.00150383
ENSG00000173230	GOLGB1	0.174698	7.30688	2.2073e-05	0.00150603
ENSG00000115233	PSMD14	-0.141762	6.72815	2.2243e-05	0.00150875
ENSG00000100393	EP300	0.196375	6.50093	2.23804e-05	0.00150925
ENSG00000078725	BRINP1	-0.27317	4.31863	2.28674e-05	0.00153317
ENSG00000151025	GPR158	0.17477	6.36257	2.32321e-05	0.00154868
ENSG00000112984	KIF20A	0.127913	7.59516	2.35768e-05	0.00156267
ENSG00000054654	SYNE2	0.336501	5.74527	2.549e-05	0.00167988
ENSG00000132718	SYT11	0.140084	6.32808	2.67371e-05	0.00175211
ENSG00000007237	GAS7	0.161027	6.56507	2.69795e-05	0.00175806
ENSG00000204388	HSPA1B	-0.146879	6.61851	2.72046e-05	0.00176283
ENSG00000139278	GLIPR1	-0.195177	5.24756	2.77025e-05	0.00178512
ENSG00000148834	GSTO1	-0.189807	5.9722	2.78588e-05	0.00178527
ENSG00000082805	ERC1	0.182413	5.93252	2.98214e-05	0.00190054
ENSG00000120137	PANK3	0.148734	7.02166	3.06673e-05	0.00194066
ENSG00000124098	FAM210B	0.147108	7.0654	3.07856e-05	0.00194066
ENSG00000079432	CIC	0.128401	8.3034	3.2755e-05	0.00205365
ENSG00000116815	CD58	-0.172072	5.42508	3.38728e-05	0.00211231
ENSG00000049540	ELN	-0.142785	7.14016	3.44177e-05	0.00213276
ENSG00000150893	FREM2	0.327248	5.50033	3.45685e-05	0.00213276
ENSG00000001617	SEMA3F	-0.368479	3.11149	3.54842e-05	0.00217768
ENSG00000116273	PHF13	0.164086	6.2555	3.6056e-05	0.00219666
ENSG00000008083	JARID2	0.168634	5.68568	3.61723e-05	0.00219666
ENSG00000196782	MAML3	0.251455	4.21448	3.64536e-05	0.00220177
ENSG00000162545	CAMK2N1	-0.134592	7.5204	3.66361e-05	0.00220177
ENSG00000187605	TET3	0.222978	5.02396	3.73108e-05	0.00222768
ENSG00000156011	PSD3	0.170294	6.9309	3.74513e-05	0.00222768
ENSG00000170271	FAXDC2	0.220904	4.88659	3.80797e-05	0.0022535
ENSG00000152402	GUCY1A2	0.39599	2.87902	3.98768e-05	0.00234787
ENSG00000005339	CREBBP	0.154848	7.31851	4.07192e-05	0.00238536
ENSG00000115353	TACR1	-0.33406	3.40412	4.1283e-05	0.00240624
ENSG00000137642	SORL1	0.408033	2.78847	4.20737e-05	0.00244007
ENSG00000149639	SOGA1	0.178694	8.0144	4.39979e-05	0.00253896
ENSG00000120594	PLXDC2	0.171867	6.17741	4.4757e-05	0.00256998
ENSG00000145934	TENM2	0.17552	7.60455	4.50736e-05	0.00257541
ENSG00000124766	SOX4	0.142567	7.42711	5.15301e-05	0.00292565
ENSG00000213339	QTRT1	-0.158622	5.73777	5.17077e-05	0.00292565
ENSG00000156103	MMP16	0.171104	6.43015	5.19983e-05	0.00292781
ENSG00000138678	GPAT3	-0.341602	4.0162	5.36258e-05	0.00300486
ENSG00000218336	TENM3	0.240291	5.12985	5.51108e-05	0.00307322
ENSG00000160007	ARHGAP35	0.141772	7.81612	5.54654e-05	0.0030782
ENSG00000185567	AHNAK2	0.283929	6.55777	5.60202e-05	0.00309418
ENSG00000076108	BAZ2A	0.166828	6.64309	5.90342e-05	0.0032452
ENSG00000181019	NQO1	-0.177658	9.09507	5.96666e-05	0.00326449
ENSG00000165185	KIAA1958	0.24582	4.18867	6.08328e-05	0.00331268
ENSG00000117114	ADGRL2	0.221918	4.73468	6.20619e-05	0.00336381
ENSG00000131095	GFAP	-0.1274	8.71289	6.2767e-05	0.00338621
ENSG00000102781	KATNAL1	0.143872	6.16002	6.33899e-05	0.00340398
ENSG00000253710	ALG11	0.380744	2.98953	6.67468e-05	0.00356316
ENSG00000100427	MLC1	0.30918	4.21085	6.69686e-05	0.00356316
ENSG00000153130	SCOC	-0.131866	6.26985	6.98438e-05	0.00368126
ENSG00000033327	GAB2	0.21143	5.21607	7.00978e-05	0.00368126
ENSG00000181722	ZBTB20	0.347255	4.29964	7.01404e-05	0.00368126
ENSG00000122778	KIAA1549	0.184107	5.29715	7.16065e-05	0.00374128
ENSG00000170153	RNF150	0.273091	3.99193	7.34399e-05	0.00381986
ENSG00000162998	FRZB	0.255021	4.12168	7.45057e-05	0.003858
ENSG00000188070	C11orf95	0.225599	4.66063	7.55697e-05	0.0038957
ENSG00000136810	TXN	-0.16547	7.95365	7.65096e-05	0.0039267
ENSG00000109458	GAB1	0.197008	5.01156	7.84824e-05	0.00401021
ENSG00000005810	MYCBP2	0.22844	5.61101	8.33873e-05	0.00424214
ENSG00000242265	PEG10	0.121085	8.5587	8.52907e-05	0.00432003
ENSG00000204103	MAFB	0.144772	6.45118	8.89923e-05	0.00448792
ENSG00000196367	TRRAP	0.20322	7.37449	9.03123e-05	0.00453477
ENSG00000044090	CUL7	0.154681	6.35128	9.23567e-05	0.00461744
ENSG00000101825	MXRA5	0.166444	9.02296	9.38199e-05	0.00465306
ENSG00000188994	ZNF292	0.182513	5.9621	9.46005e-05	0.00465306
ENSG00000163191	S100A11	-0.134899	8.06697	9.46837e-05	0.00465306
ENSG00000144730	IL17RD	0.38212	2.75591	9.48907e-05	0.00465306
ENSG00000167779	IGFBP6	-0.243915	4.55591	9.51688e-05	0.00465306
ENSG00000148396	SEC16A	0.144344	7.54123	9.58249e-05	0.00465306
ENSG00000164125	GASK1B	0.126394	8.00497	9.58774e-05	0.00465306
ENSG00000115183	TANC1	0.142192	7.2801	9.71675e-05	0.00469252
ENSG00000182606	TRAK1	0.152819	5.94913	9.74996e-05	0.00469252
ENSG00000115464	USP34	0.151029	6.46517	9.85531e-05	0.00472363
ENSG00000187498	COL4A1	0.141164	6.77053	9.95151e-05	0.00475011
ENSG00000152818	UTRN	0.19105	7.14787	0.000102217	0.00485412
ENSG00000079482	OPHN1	0.231751	4.90953	0.000102531	0.00485412
ENSG00000135318	NT5E	-0.127489	8.35384	0.0001032	0.00486594
ENSG00000114019	AMOTL2	-0.174387	5.68295	0.000105967	0.00497617
ENSG00000041353	RAB27B	-0.160547	5.89395	0.000108785	0.00508789
ENSG00000164190	NIPBL	0.162174	6.83563	0.000111002	0.00517073
ENSG00000158528	PPP1R9A	0.339015	3.49579	0.000113512	0.00526652
ENSG00000126016	AMOT	0.166661	5.6695	0.000114634	0.00529739
ENSG00000046653	GPM6B	0.137674	6.41055	0.000115956	0.00530518
ENSG00000162407	PLPP3	-0.329816	3.65419	0.000116238	0.00530518
ENSG00000124145	SDC4	-0.141856	6.7296	0.000116405	0.00530518
ENSG00000065320	NTN1	0.173819	5.18384	0.000117076	0.00530518
ENSG00000182253	SYNM	0.137333	6.5027	0.000117451	0.00530518
ENSG00000130723	PRRC2B	0.205165	8.14375	0.000117547	0.00530518
ENSG00000174738	NR1D2	-0.137847	6.66678	0.000119603	0.00536429
ENSG00000138829	FBN2	0.446469	2.52889	0.000119782	0.00536429
ENSG00000171634	BPTF	0.168492	6.42251	0.000123889	0.00552687
ENSG00000197102	DYNC1H1	0.268573	8.80492	0.000125395	0.00557265
ENSG00000106571	GLI3	0.16752	6.20353	0.000126066	0.00558107
ENSG00000124486	USP9X	0.133802	8.16161	0.0001267	0.00558782
ENSG00000182670	TTC3	0.121108	8.29853	0.000127651	0.00560843
ENSG00000105974	CAV1	-0.0994805	9.40683	0.000128322	0.00561662
ENSG00000103044	HAS3	0.253231	3.82766	0.000135725	0.00591831
ENSG00000133216	EPHB2	-0.237087	4.74511	0.000137443	0.0059708
ENSG00000265972	TXNIP	0.134131	7.8411	0.000139881	0.00605403
ENSG00000163625	WDFY3	0.19261	6.06272	0.000140869	0.00607414
ENSG00000141682	PMAIP1	-0.139122	7.17337	0.000149267	0.00639791
ENSG00000169635	HIC2	0.353186	3.85917	0.000149481	0.00639791
ENSG00000145431	PDGFC	0.121394	6.93176	0.000150207	0.00640535
ENSG00000131023	LATS1	0.168462	5.69545	0.000154419	0.00655779
ENSG00000072364	AFF4	0.140595	8.09562	0.000154913	0.00655779
ENSG00000178209	PLEC	0.205673	9.15197	0.000156452	0.00659697
ENSG00000134996	OSTF1	-0.18125	5.17956	0.000156995	0.00659697
ENSG00000005483	KMT2E	0.16623	6.93303	0.000157545	0.00659697
ENSG00000075461	CACNG4	-0.218127	4.65165	0.000162047	0.00676111
ENSG00000006327	TNFRSF12A	-0.142329	7.06544	0.000168062	0.00698691
ENSG00000197081	IGF2R	0.153264	8.68644	0.00017087	0.00707831
ENSG00000140948	ZCCHC14	0.14417	7.29268	0.000172702	0.00712873
ENSG00000128274	A4GALT	-0.21478	4.48503	0.000179789	0.00738126
ENSG00000075142	SRI	-0.149486	7.27386	0.00018068	0.00738126
ENSG00000241973	PI4KA	0.130991	7.74708	0.000180729	0.00738126
ENSG00000162692	VCAM1	0.189946	5.45814	0.000185514	0.00754434
ENSG00000107249	GLIS3	0.145192	6.64666	0.000186023	0.00754434
ENSG00000154277	UCHL1	-0.128727	7.8857	0.000186874	0.00755245
ENSG00000162337	LRP5	0.164753	5.46393	0.000188109	0.00757596
ENSG00000168916	ZNF608	0.146697	6.34851	0.000189538	0.0076071
ENSG00000180573	HIST1H2AC	-0.222652	4.97123	0.000192268	0.00769004
ENSG00000091656	ZFHX4	0.237304	4.54684	0.000193986	0.0077321
ENSG00000196159	FAT4	0.236451	6.7448	0.000195569	0.00775335
ENSG00000198796	ALPK2	-0.201204	6.38725	0.000195856	0.00775335
ENSG00000139263	LRIG3	-0.152451	5.26683	0.000198622	0.00783609
ENSG00000197467	COL13A1	-0.448676	2.82335	0.000203999	0.00802096
ENSG00000148400	NOTCH1	0.132638	8.36163	0.000205897	0.00804294
ENSG00000172020	GAP43	-0.246269	4.58884	0.00020603	0.00804294
ENSG00000175727	MLXIP	0.172888	6.74543	0.000206638	0.00804294
ENSG00000166147		0.182397	8.44791	0.000210217	0.00813315
ENSG00000126368	NR1D1	-0.178393	4.93914	0.000210358	0.00813315
ENSG00000183864	TOB2	0.211551	5.30443	0.000212941	0.00820566
ENSG00000169926	KLF13	0.119233	7.75521	0.000214751	0.00824799
ENSG00000184304	PRKD1	0.134282	6.08472	0.000216479	0.00828692
ENSG00000141298	SSH2	0.163283	5.50907	0.000217309	0.00829134
ENSG00000175130	MARCKSL1	-0.203273	4.99575	0.000219067	0.00833103
ENSG00000134250	NOTCH2	0.153499	7.98828	0.000226275	0.00857702
ENSG00000261115	TMEM178B	0.325047	4.15254	0.000228657	0.00863906
ENSG00000125730	C3	-0.149771	6.81923	0.000233596	0.00879703
ENSG00000135002	RFK	-0.158583	5.50012	0.000240575	0.00903053
ENSG00000118193	KIF14	0.132671	6.66445	0.000241939	0.00905243
ENSG00000197956	S100A6	-0.154803	9.55112	0.00024847	0.00926688
ENSG00000114796	KLHL24	0.122511	6.57568	0.000252963	0.00940421
ENSG00000171681	ATF7IP	0.157257	5.98192	0.000260286	0.00964556
ENSG00000140836	ZFHX3	0.214847	6.04945	0.000263563	0.00973588
ENSG00000186174	BCL9L	0.1576	7.32459	0.000268236	0.00987703
ENSG00000104313	EYA1	0.439424	2.15946	0.000269986	0.00991003
ENSG00000077684	JADE1	0.147172	5.78383	0.000272688	0.00997761
ENSG00000187634	SAMD11	-0.13852	6.89841	0.000277421	0.0101189
ENSG00000104299	INTS9	0.247968	3.83973	0.000279146	0.0101499
ENSG00000168404	MLKL	-0.214543	4.97451	0.000281714	0.0102112
ENSG00000136522	MRPL47	-0.136288	5.96505	0.000286381	0.0103481
ENSG00000115540	MOB4	-0.18657	5.12394	0.000288774	0.0104021
ENSG00000151327	FAM177A1	-0.162799	5.28132	0.00029232	0.0104973
ENSG00000155090	KLF10	-0.122118	6.68414	0.000293677	0.0105135
ENSG00000163960	UBXN7	0.17804	6.51028	0.000299039	0.0106695
ENSG00000259768		0.278383	3.86756	0.000299876	0.0106695
ENSG00000111341	MGP	0.149072	7.1681	0.000301773	0.0106769
ENSG00000197321	SVIL	0.131782	6.89714	0.000301925	0.0106769
ENSG00000135723	FHOD1	-0.128869	7.57843	0.000307026	0.0108243
ENSG00000132466	ANKRD17	0.123847	6.93899	0.000308093	0.010829
ENSG00000183287	CCBE1	-0.337548	2.89513	0.000312433	0.0109431
ENSG00000070444	MNT	0.201305	5.45475	0.000313227	0.0109431
ENSG00000182195	LDOC1	0.160847	5.45947	0.000314269	0.0109466
ENSG00000109111	SUPT6H	0.107305	7.64436	0.000316962	0.0110073
ENSG00000204469	PRRC2A	0.123289	8.99734	0.000322672	0.0111722
[truncated: 11,264 more rows]

## Sheet: GOBP - H2O2 vs Ctrl - ARPE19
Gene Ontology Biological Proceeses enriched with DE genes in the comparison H2O2 vs. Ctrl in ARPE-19 cells
[truncated: 591 more rows]

[truncated: 8 more sheets: GOBP - H2O2_RSG vs H2O2 -ARPE19, GOBP - H2O2 vs Ctrl - MIOM1, GOBP - H2O2_RSG vs H2O2 - MIOM1, NCI pathway - ARPE19, NCI pathway - MIOM1, qPCR - MIO-M1, qPCR - ARPE-19, qPCR - cell markers]
